# Supplementary material for: Stereochemical significance of O to N atom interchanges within cationic helicenes: experimental and computational evidence of near racemization to remarkable enantiospecificity
Source: Chem Sci. 2019 Jun 18;10(29):7059–67. doi: 10.1039/c9sc02127b (PMC6676467; doi:10.1039/c9sc02127b)
Supplement: Supplementary file 2 [file SC-010-C9SC02127B-s002.cif]

# Electronic Supplementary Material (ESI) for Chemical Science.
# This journal is © The Royal Society of Chemistry 2019

####################################################################### 
# 
# This file contains crystal structure data downloaded from the 
# Cambridge Structural Database (CSD) hosted by the Cambridge 
# Crystallographic Data Centre (CCDC).
# 
# Full information about CCDC data access policies and citation 
# guidelines are available at http://www.ccdc.cam.ac.uk/access/V1 
# 
# Audit and citation data items may have been added by the CCDC. 
# Please retain this information to preserve the provenance of 
# this file and to allow appropriate attribution of the data. 
# 
#######################################################################

data_compound4
_database_code_depnum_ccdc_archive 'CCDC 1908256'
loop_
_audit_author_name
_audit_author_address
'Celine besnard'
;university of Geneva
Switzerland
;
_audit_update_record             
;
2019-04-05 deposited with the CCDC.	2019-06-11 downloaded from the CCDC.
;
_audit_creation_date             2018-06-15
_audit_creation_method           
;
Olex2 1.2
(compiled 2018.05.29 svn.r3508 for OlexSys, GUI svn.r5506)
;
_shelx_SHELXL_version_number     2017/1
_chemical_name_common            ?
_chemical_name_systematic        ?
_chemical_formula_moiety         'C32 H22 F3 N O3'
_chemical_formula_sum            'C32 H22 F3 N O3'
_chemical_formula_weight         525.50
_chemical_melting_point          ?
_chemical_oxdiff_formula         'C32 H22 F3 N O3'
loop_
_atom_type_symbol
_atom_type_description
_atom_type_scat_dispersion_real
_atom_type_scat_dispersion_imag
_atom_type_scat_source
C C 0.0181 0.0091 'International Tables Vol C Tables 4.2.6.8 and 6.1.1.4'
H H 0.0000 0.0000 'International Tables Vol C Tables 4.2.6.8 and 6.1.1.4'
F F 0.0727 0.0534 'International Tables Vol C Tables 4.2.6.8 and 6.1.1.4'
N N 0.0311 0.0180 'International Tables Vol C Tables 4.2.6.8 and 6.1.1.4'
O O 0.0492 0.0322 'International Tables Vol C Tables 4.2.6.8 and 6.1.1.4'

_shelx_space_group_comment       
;
The symmetry employed for this shelxl refinement is uniquely defined
by the following loop, which should always be used as a source of
symmetry information in preference to the above space-group names.
They are only intended as comments.
;
_space_group_crystal_system      orthorhombic
_space_group_IT_number           56
_space_group_name_H-M_alt        'P c c n'
_space_group_name_Hall           '-P 2ab 2ac'
loop_
_space_group_symop_operation_xyz
'x, y, z'
'-x+1/2, -y+1/2, z'
'x+1/2, -y, -z+1/2'
'-x, y+1/2, -z+1/2'
'-x, -y, -z'
'x-1/2, y-1/2, -z'
'-x-1/2, y, z-1/2'
'x, -y-1/2, z-1/2'

_cell_length_a                   8.96089(13)
_cell_length_b                   35.7856(6)
_cell_length_c                   14.92847(19)
_cell_angle_alpha                90
_cell_angle_beta                 90
_cell_angle_gamma                90
_cell_volume                     4787.13(12)
_cell_formula_units_Z            8
_cell_measurement_reflns_used    15413
_cell_measurement_temperature    179.95(10)
_cell_measurement_theta_max      73.3490
_cell_measurement_theta_min      4.8950
_shelx_estimated_absorpt_T_max   ?
_shelx_estimated_absorpt_T_min   ?
_exptl_absorpt_coefficient_mu    0.914
_exptl_absorpt_correction_T_max  0.955
_exptl_absorpt_correction_T_min  0.691
_exptl_absorpt_correction_type   gaussian
_exptl_absorpt_process_details   
;
CrysAlisPro 1.171.38.43 (Rigaku Oxford Diffraction, 2015)
Numerical absorption correction based on gaussian integration over
			a multifaceted crystal model
Empirical absorption correction using spherical harmonics,
 implemented in SCALE3 ABSPACK scaling algorithm.
;
_exptl_absorpt_special_details   ?
_exptl_crystal_colour            yellow
_exptl_crystal_colour_primary    yellow
_exptl_crystal_density_diffrn    1.458
_exptl_crystal_density_meas      ?
_exptl_crystal_density_method    ?
_exptl_crystal_description       plate
_exptl_crystal_F_000             2176
loop_
_exptl_crystal_face_index_h
_exptl_crystal_face_index_k
_exptl_crystal_face_index_l
_exptl_crystal_face_perp_dist
-1 0 0 0.1248
1 0 0 0.1248
0 0 -1 0.4639
0 0 1 0.1670
0 -1 0 0.0251
0 1 0 0.0251

_exptl_crystal_size_max          0.631
_exptl_crystal_size_mid          0.25
_exptl_crystal_size_min          0.05
loop_
_exptl_oxdiff_crystal_face_indexfrac_h
_exptl_oxdiff_crystal_face_indexfrac_k
_exptl_oxdiff_crystal_face_indexfrac_l
_exptl_oxdiff_crystal_face_x
_exptl_oxdiff_crystal_face_y
_exptl_oxdiff_crystal_face_z
-0.9992 -0.0017 0.0013 0.0838 -0.1461 -0.0337
0.9992 0.0017 -0.0013 -0.0838 0.1461 0.0337
-0.0005 -0.0033 -0.9996 -0.0050 0.0205 -0.1010
0.0005 0.0033 0.9996 0.0050 -0.0205 0.1010
0.0003 -0.9999 0.0004 0.0375 0.0210 0.0024
-0.0003 0.9999 -0.0004 -0.0375 -0.0210 -0.0024

_exptl_transmission_factor_max   ?
_exptl_transmission_factor_min   ?
_diffrn_reflns_av_R_equivalents  0.0437
_diffrn_reflns_av_unetI/netI     0.0207
_diffrn_reflns_Laue_measured_fraction_full 1.000
_diffrn_reflns_Laue_measured_fraction_max 0.993
_diffrn_reflns_limit_h_max       10
_diffrn_reflns_limit_h_min       -11
_diffrn_reflns_limit_k_max       43
_diffrn_reflns_limit_k_min       -44
_diffrn_reflns_limit_l_max       18
_diffrn_reflns_limit_l_min       -11
_diffrn_reflns_number            34874
_diffrn_reflns_point_group_measured_fraction_full 1.000
_diffrn_reflns_point_group_measured_fraction_max 0.993
_diffrn_reflns_theta_full        67.684
_diffrn_reflns_theta_max         73.338
_diffrn_reflns_theta_min         4.943
_diffrn_ambient_environment      N~2~
_diffrn_ambient_temperature      179.95(10)
_diffrn_detector                 'CCD plate'
_diffrn_detector_area_resol_mean 10.4679
_diffrn_detector_type            Atlas
_diffrn_measured_fraction_theta_full 1.000
_diffrn_measured_fraction_theta_max 0.993
_diffrn_measurement_details      
;
List of Runs (angles in degrees, time in seconds):

  # Type    Start    End  Width  t~exp~   \w     \q     \k     \f   Frames
#--------------------------------------------------------------------------
  1  \w   -100.00  -3.00   1.00    1.00    --  -38.94 -77.00  60.00   97
  2  \w   -110.00 -84.00   1.00    1.00    --  -38.94 -99.00   0.00   26
  3  \w     30.00 102.00   1.00    5.00    --  109.75 -94.00-120.00   72
  4  \w     40.00  97.00   1.00    5.00    --  109.75 -45.00-150.00   57
  5  \w     30.00  87.00   1.00    5.00    --  109.75 -30.00 -30.00   57
  6  \w     30.00  88.00   1.00    5.00    --  109.75 -30.00  30.00   58
  7  \w     31.00  72.00   1.00    5.00    --  109.75 -30.00 120.00   41
  8  \w    101.00 127.00   1.00    1.00    --   38.94 178.00 -60.00   26
  9  \w   -121.00 -81.00   1.00    1.00    --  -38.94 178.00 -60.00   40
 10  \w      5.00  67.00   1.00    1.00    --   38.94 -99.00  90.00   62
 11  \w     42.00  94.00   1.00    5.00    --  109.75 -45.00 -90.00   52
 12  \w     66.00 103.00   1.00    5.00    --  109.75 -94.00 -60.00   37
 13  \w    131.00 167.00   1.00    5.00    --  109.75 -15.00 150.00   36
 14  \w     62.00  89.00   1.00    5.00    --  109.75 -15.00 150.00   27
 15  \w   -124.00 -85.00   1.00    1.00    --  -38.94 -99.00  60.00   39
 16  \w   -120.00 -87.00   1.00    1.00    --  -38.94 -99.00  90.00   33
 17  \w   -124.00 -79.00   1.00    1.00    --  -38.94 -99.00-150.00   45
 18  \w    -86.00 -35.00   1.00    1.00    --  -38.94-178.00   0.00   51
 19  \w   -119.00 -83.00   1.00    1.00    --  -38.94 -99.00 150.00   36
 20  \w     10.00  74.00   1.00    1.00    --   38.94 -99.00 -30.00   64
 21  \w     60.00 101.00   1.00    1.00    --   38.94 178.00 -90.00   41
 22  \w     57.00 114.00   1.00    1.00    --   38.94 178.00   0.00   57
 23  \w    119.00 168.00   1.00    5.00    --  109.75  45.00 150.00   49
 24  \w     47.00  78.00   1.00    5.00    --  109.75 -45.00  90.00   31
 25  \w     41.00 105.00   1.00    5.00    --  109.75 -94.00  90.00   64
 26  \w     79.00 105.00   1.00    5.00    --  109.75  45.00 150.00   26
 27  \w     86.00 111.00   1.00    5.00    --  109.75-111.00-120.00   25
 28  \w     29.00  59.00   1.00    5.00    --  109.75-111.00-120.00   30
 29  \w    153.00 178.00   1.00    5.00    --  109.75 111.00 120.00   25
 30  \w     49.00 116.00   1.00    5.00    --  109.75-111.00  60.00   67
 31  \w     49.00  91.00   1.00    5.00    --  109.75 -94.00-180.00   42
 32  \w     96.00 156.00   1.00    5.00    --  109.75   0.00 -60.00   60
 33  \w     46.00  89.00   1.00    5.00    --  109.75   0.00 -60.00   43
;
_diffrn_measurement_device       'four-circle diffractometer'
_diffrn_measurement_device_type  'SuperNova, Dual, Cu at zero, Atlas'
_diffrn_measurement_method       '\w scans'
_diffrn_orient_matrix_type       
'CrysAlisPro convention (1999,Acta A55,543-557)'
_diffrn_orient_matrix_UB_11      -0.0838076000
_diffrn_orient_matrix_UB_12      -0.0375216000
_diffrn_orient_matrix_UB_13      0.0052070000
_diffrn_orient_matrix_UB_21      0.1462066000
_diffrn_orient_matrix_UB_22      -0.0209660000
_diffrn_orient_matrix_UB_23      -0.0204892000
_diffrn_orient_matrix_UB_31      0.0339030000
_diffrn_orient_matrix_UB_32      -0.0023276000
_diffrn_orient_matrix_UB_33      0.1010323000
_diffrn_radiation_monochromator  mirror
_diffrn_radiation_probe          x-ray
_diffrn_radiation_type           CuK\a
_diffrn_radiation_wavelength     1.54184
_diffrn_source                   'micro-focus sealed X-ray tube'
_diffrn_source_type              'SuperNova (Cu) X-ray Source'
_reflns_Friedel_coverage         0.000
_reflns_Friedel_fraction_full    .
_reflns_Friedel_fraction_max     .
_reflns_number_gt                4307
_reflns_number_total             4778
_reflns_odcompleteness_completeness 99.92
_reflns_odcompleteness_iscentric 1
_reflns_odcompleteness_theta     66.97
_reflns_special_details          
;
 Reflections were merged by SHELXL according to the crystal
 class for the calculation of statistics and refinement.
 
 _reflns_Friedel_fraction is defined as the number of unique
 Friedel pairs measured divided by the number that would be
 possible theoretically, ignoring centric projections and
 systematic absences.
;
_reflns_threshold_expression     'I > 2\s(I)'
_computing_cell_refinement       'CrysAlisPro 1.171.38.43 (Rigaku OD, 2015)'
_computing_data_collection       'CrysAlisPro 1.171.38.43 (Rigaku OD, 2015)'
_computing_data_reduction        'CrysAlisPro 1.171.38.43 (Rigaku OD, 2015)'
_computing_molecular_graphics    'Olex2 (Dolomanov et al., 2009)'
_computing_publication_material  'Olex2 (Dolomanov et al., 2009)'
_computing_structure_refinement  'ShelXL (Sheldrick, 2015)'
_computing_structure_solution    'SIR2004 (Burla et al.,  2007)'
_refine_diff_density_max         0.170
_refine_diff_density_min         -0.234
_refine_diff_density_rms         0.042
_refine_ls_extinction_coef       .
_refine_ls_extinction_method     none
_refine_ls_goodness_of_fit_ref   1.048
_refine_ls_hydrogen_treatment    constr
_refine_ls_matrix_type           full
_refine_ls_number_parameters     353
_refine_ls_number_reflns         4778
_refine_ls_number_restraints     0
_refine_ls_R_factor_all          0.0415
_refine_ls_R_factor_gt           0.0369
_refine_ls_restrained_S_all      1.048
_refine_ls_shift/su_max          0.001
_refine_ls_shift/su_mean         0.000
_refine_ls_structure_factor_coef Fsqd
_refine_ls_weighting_details     
'w=1/[\s^2^(Fo^2^)+(0.0401P)^2^+1.9961P] where P=(Fo^2^+2Fc^2^)/3'
_refine_ls_weighting_scheme      calc
_refine_ls_wR_factor_gt          0.0899
_refine_ls_wR_factor_ref         0.0938
_refine_special_details          ?
_olex2_refinement_description    
;
1. Fixed Uiso
 At 1.2 times of:
  All C(H) groups, All C(H,H) groups
 At 1.5 times of:
  All C(H,H,H) groups
2.a Secondary CH2 refined with riding coordinates:
 C39(H39A,H39B), C38(H38A,H38B)
2.b Aromatic/amide H refined with riding coordinates:
 C21(H21), C27(H27), C36(H36), C32(H32), C33(H33), C28(H28), C35(H35),
 C30(H30), C26(H26), C31(H31), C14(H14), C13(H13), C15(H15), C25(H25), C22(H22)
2.c Idealised Me refined as rotating group:
 C40(H40A,H40B,H40C)
;
_atom_sites_solution_hydrogens   geom
_atom_sites_solution_primary     direct
_atom_sites_solution_secondary   ?
loop_
_atom_site_label
_atom_site_type_symbol
_atom_site_fract_x
_atom_site_fract_y
_atom_site_fract_z
_atom_site_U_iso_or_equiv
_atom_site_adp_type
_atom_site_occupancy
_atom_site_site_symmetry_order
_atom_site_calc_flag
_atom_site_refinement_flags_posn
_atom_site_refinement_flags_adp
_atom_site_refinement_flags_occupancy
_atom_site_disorder_assembly
_atom_site_disorder_group
F10 F 0.15019(11) 0.47721(2) 0.96021(6) 0.0434(2) Uani 1 1 d . . . . .
O18 O 0.15816(11) 0.29308(3) 1.02303(7) 0.0321(2) Uani 1 1 d . . . . .
F9 F -0.02962(11) 0.44569(3) 1.01844(6) 0.0433(2) Uani 1 1 d . . . . .
O5 O 0.17556(10) 0.40189(2) 0.95810(6) 0.02349(19) Uani 1 1 d . . . . .
F8 F -0.06212(11) 0.47438(3) 0.89371(6) 0.0465(2) Uani 1 1 d . . . . .
O11 O -0.04245(11) 0.39871(3) 0.86941(7) 0.0315(2) Uani 1 1 d . . . . .
N1 N 0.17908(12) 0.42708(3) 0.81585(7) 0.0269(2) Uani 1 1 d . . . . .
C24 C 0.43737(14) 0.36984(4) 1.04134(8) 0.0245(3) Uani 1 1 d . . . . .
C21 C 0.35594(18) 0.30174(4) 1.12342(10) 0.0346(3) Uani 1 1 d . . . . .
H21 H 0.329837 0.278356 1.149147 0.042 Uiso 1 1 calc R . . . .
C20 C 0.31099(14) 0.34915(4) 1.00874(8) 0.0236(3) Uani 1 1 d . . . . .
C34 C 0.46626(14) 0.34059(4) 0.72919(9) 0.0282(3) Uani 1 1 d . . . . .
C6 C 0.09134(14) 0.41923(4) 0.89311(9) 0.0253(3) Uani 1 1 d . . . . .
C27 C 0.68344(16) 0.40916(4) 1.11329(10) 0.0341(3) Uani 1 1 d . . . . .
H27 H 0.764746 0.422791 1.137781 0.041 Uiso 1 1 calc R . . . .
C36 C 0.36358(16) 0.40255(4) 0.71214(9) 0.0311(3) Uani 1 1 d . . . . .
H36 H 0.356235 0.425140 0.679007 0.037 Uiso 1 1 calc R . . . .
C19 C 0.27456(15) 0.31598(4) 1.05009(9) 0.0278(3) Uani 1 1 d . . . . .
C32 C 0.55386(16) 0.27669(4) 0.73442(10) 0.0367(3) Uani 1 1 d . . . . .
H32 H 0.615207 0.257231 0.711644 0.044 Uiso 1 1 calc R . . . .
C33 C 0.55697(16) 0.31133(4) 0.69627(10) 0.0340(3) Uani 1 1 d . . . . .
H33 H 0.621120 0.315858 0.646780 0.041 Uiso 1 1 calc R . . . .
C7 C 0.03625(16) 0.45471(4) 0.94135(9) 0.0320(3) Uani 1 1 d . . . . .
C4 C 0.21402(14) 0.36355(3) 0.93327(8) 0.0229(3) Uani 1 1 d . . . . .
C39 C 0.16787(19) 0.48788(5) 0.73203(12) 0.0429(4) Uani 1 1 d . . . . .
H39A H 0.276225 0.486630 0.719421 0.051 Uiso 1 1 calc R . . . .
H39B H 0.153905 0.501774 0.788764 0.051 Uiso 1 1 calc R . . . .
C29 C 0.37812(14) 0.33498(4) 0.80761(8) 0.0247(3) Uani 1 1 d . . . . .
C28 C 0.63837(16) 0.37658(4) 1.15208(9) 0.0320(3) Uani 1 1 d . . . . .
H28 H 0.689645 0.367512 1.203358 0.038 Uiso 1 1 calc R . . . .
C35 C 0.45710(16) 0.37523(4) 0.68379(9) 0.0318(3) Uani 1 1 d . . . . .
H35 H 0.517607 0.379414 0.632513 0.038 Uiso 1 1 calc R . . . .
C3 C 0.29026(14) 0.36532(4) 0.84144(8) 0.0235(3) Uani 1 1 d . . . . .
C12 C -0.05796(15) 0.36291(4) 0.90152(9) 0.0279(3) Uani 1 1 d . . . . .
C17 C 0.06611(15) 0.34379(4) 0.93429(8) 0.0257(3) Uani 1 1 d . . . . .
C30 C 0.37568(16) 0.29828(4) 0.84417(9) 0.0292(3) Uani 1 1 d . . . . .
H30 H 0.314981 0.293226 0.894917 0.035 Uiso 1 1 calc R . . . .
C40 C 0.0896(2) 0.50860(6) 0.65630(14) 0.0580(5) Uani 1 1 d . . . . .
H40A H 0.107384 0.495515 0.599628 0.087 Uiso 1 1 calc GR . . . .
H40B H 0.128987 0.534099 0.652248 0.087 Uiso 1 1 calc GR . . . .
H40C H -0.017833 0.509533 0.668282 0.087 Uiso 1 1 calc GR . . . .
C26 C 0.60884(16) 0.42246(4) 1.03679(10) 0.0319(3) Uani 1 1 d . . . . .
H26 H 0.641948 0.444829 1.008874 0.038 Uiso 1 1 calc R . . . .
C37 C 0.27612(14) 0.39779(4) 0.79106(8) 0.0252(3) Uani 1 1 d . . . . .
C31 C 0.45930(17) 0.27008(4) 0.80754(10) 0.0338(3) Uani 1 1 d . . . . .
H31 H 0.453058 0.245639 0.832123 0.041 Uiso 1 1 calc R . . . .
C16 C 0.04389(16) 0.30984(4) 0.97598(9) 0.0290(3) Uani 1 1 d . . . . .
C14 C -0.21340(17) 0.31074(5) 0.93570(10) 0.0392(4) Uani 1 1 d . . . . .
H14 H -0.307761 0.298708 0.932739 0.047 Uiso 1 1 calc R . . . .
C13 C -0.19818(16) 0.34666(4) 0.90092(9) 0.0343(3) Uani 1 1 d . . . . .
H13 H -0.281862 0.359668 0.877376 0.041 Uiso 1 1 calc R . . . .
C15 C -0.09450(18) 0.29220(4) 0.97443(10) 0.0361(3) Uani 1 1 d . . . . .
H15 H -0.106940 0.267985 0.999403 0.043 Uiso 1 1 calc R . . . .
C25 C 0.48891(15) 0.40358(4) 1.00191(9) 0.0270(3) Uani 1 1 d . . . . .
H25 H 0.439543 0.413230 0.950568 0.032 Uiso 1 1 calc R . . . .
C22 C 0.47205(17) 0.32179(4) 1.15692(10) 0.0344(3) Uani 1 1 d . . . . .
H22 H 0.524323 0.312694 1.207804 0.041 Uiso 1 1 calc R . . . .
C23 C 0.51657(15) 0.35603(4) 1.11731(9) 0.0281(3) Uani 1 1 d . . . . .
C38 C 0.10640(16) 0.44849(4) 0.74238(9) 0.0323(3) Uani 1 1 d . . . . .
H38A H -0.002119 0.449968 0.754321 0.039 Uiso 1 1 calc R . . . .
H38B H 0.120316 0.434830 0.685330 0.039 Uiso 1 1 calc R . . . .

loop_
_atom_site_aniso_label
_atom_site_aniso_U_11
_atom_site_aniso_U_22
_atom_site_aniso_U_33
_atom_site_aniso_U_23
_atom_site_aniso_U_13
_atom_site_aniso_U_12
F10 0.0489(5) 0.0326(4) 0.0486(5) -0.0080(4) -0.0041(4) 0.0001(4)
O18 0.0368(5) 0.0262(5) 0.0333(5) 0.0038(4) 0.0025(4) -0.0039(4)
F9 0.0501(5) 0.0444(5) 0.0354(5) 0.0011(4) 0.0116(4) 0.0144(4)
O5 0.0251(4) 0.0248(4) 0.0206(4) 0.0003(3) -0.0015(3) 0.0028(3)
F8 0.0503(6) 0.0466(5) 0.0426(5) 0.0021(4) -0.0062(4) 0.0246(4)
O11 0.0248(5) 0.0371(5) 0.0325(5) 0.0050(4) -0.0048(4) -0.0027(4)
N1 0.0272(5) 0.0300(6) 0.0234(5) 0.0059(4) -0.0010(4) 0.0020(4)
C24 0.0248(6) 0.0280(6) 0.0207(6) 0.0007(5) 0.0032(5) 0.0042(5)
C21 0.0427(8) 0.0300(7) 0.0312(7) 0.0102(6) 0.0022(6) 0.0023(6)
C20 0.0261(6) 0.0257(6) 0.0190(5) 0.0013(5) 0.0031(5) 0.0026(5)
C34 0.0225(6) 0.0391(7) 0.0229(6) -0.0053(5) 0.0006(5) -0.0039(5)
C6 0.0233(6) 0.0282(6) 0.0246(6) 0.0021(5) -0.0025(5) 0.0010(5)
C27 0.0257(7) 0.0433(8) 0.0332(7) -0.0011(6) -0.0042(6) -0.0014(6)
C36 0.0316(7) 0.0376(7) 0.0239(6) 0.0063(5) 0.0015(5) -0.0043(6)
C19 0.0313(7) 0.0269(6) 0.0251(6) 0.0013(5) 0.0040(5) 0.0001(5)
C32 0.0308(7) 0.0412(8) 0.0380(8) -0.0141(6) 0.0004(6) 0.0045(6)
C33 0.0266(7) 0.0459(8) 0.0297(7) -0.0111(6) 0.0038(5) -0.0026(6)
C7 0.0334(7) 0.0326(7) 0.0302(7) 0.0029(5) -0.0018(6) 0.0072(6)
C4 0.0249(6) 0.0229(6) 0.0211(6) -0.0006(4) 0.0016(5) 0.0012(5)
C39 0.0440(9) 0.0390(8) 0.0456(9) 0.0166(7) 0.0004(7) -0.0011(7)
C29 0.0216(6) 0.0314(6) 0.0212(6) -0.0033(5) -0.0012(5) -0.0014(5)
C28 0.0290(7) 0.0419(8) 0.0251(6) 0.0026(6) -0.0040(5) 0.0067(6)
C35 0.0284(7) 0.0446(8) 0.0223(6) 0.0001(6) 0.0045(5) -0.0060(6)
C3 0.0220(6) 0.0284(6) 0.0202(6) 0.0003(5) 0.0003(5) -0.0020(5)
C12 0.0287(7) 0.0338(7) 0.0211(6) -0.0017(5) 0.0028(5) -0.0036(5)
C17 0.0269(6) 0.0299(6) 0.0202(6) -0.0036(5) 0.0032(5) -0.0035(5)
C30 0.0299(7) 0.0327(7) 0.0250(6) -0.0027(5) -0.0001(5) 0.0006(5)
C40 0.0548(11) 0.0580(11) 0.0612(12) 0.0342(9) 0.0082(9) 0.0116(9)
C26 0.0286(7) 0.0355(7) 0.0317(7) 0.0047(6) 0.0003(6) -0.0020(6)
C37 0.0240(6) 0.0301(6) 0.0214(6) 0.0003(5) -0.0013(5) -0.0016(5)
C31 0.0354(7) 0.0319(7) 0.0340(7) -0.0058(6) -0.0034(6) 0.0031(6)
C16 0.0339(7) 0.0298(6) 0.0232(6) -0.0034(5) 0.0046(5) -0.0042(5)
C14 0.0341(8) 0.0501(9) 0.0333(7) -0.0073(6) 0.0028(6) -0.0175(7)
C13 0.0276(7) 0.0478(8) 0.0277(7) -0.0045(6) -0.0002(5) -0.0048(6)
C15 0.0419(8) 0.0353(7) 0.0311(7) -0.0047(6) 0.0050(6) -0.0134(6)
C25 0.0258(6) 0.0320(7) 0.0234(6) 0.0042(5) -0.0004(5) 0.0010(5)
C22 0.0396(8) 0.0355(7) 0.0282(7) 0.0090(6) -0.0018(6) 0.0060(6)
C23 0.0285(7) 0.0321(7) 0.0237(6) 0.0024(5) 0.0014(5) 0.0064(5)
C38 0.0312(7) 0.0372(7) 0.0284(7) 0.0101(6) -0.0036(6) 0.0013(6)

_geom_special_details            
;
 All esds (except the esd in the dihedral angle between two l.s. planes)
 are estimated using the full covariance matrix.  The cell esds are taken
 into account individually in the estimation of esds in distances, angles
 and torsion angles; correlations between esds in cell parameters are only
 used when they are defined by crystal symmetry.  An approximate (isotropic)
 treatment of cell esds is used for estimating esds involving l.s. planes.
;
loop_
_geom_bond_atom_site_label_1
_geom_bond_atom_site_label_2
_geom_bond_distance
_geom_bond_site_symmetry_2
_geom_bond_publ_flag
F10 C7 1.3302(18) . ?
O18 C19 1.3865(17) . ?
O18 C16 1.3789(18) . ?
F9 C7 1.3330(17) . ?
O5 C6 1.3769(15) . ?
O5 C4 1.4625(15) . ?
F8 C7 1.3335(16) . ?
O11 C6 1.4496(16) . ?
O11 C12 1.3751(17) . ?
N1 C6 1.4238(17) . ?
N1 C37 1.4113(17) . ?
N1 C38 1.4881(16) . ?
C24 C20 1.4379(18) . ?
C24 C25 1.4203(18) . ?
C24 C23 1.4263(18) . ?
C21 H21 0.9500 . ?
C21 C19 1.411(2) . ?
C21 C22 1.359(2) . ?
C20 C19 1.3772(18) . ?
C20 C4 1.5132(17) . ?
C34 C33 1.414(2) . ?
C34 C29 1.4264(18) . ?
C34 C35 1.415(2) . ?
C6 C7 1.5412(19) . ?
C27 H27 0.9500 . ?
C27 C28 1.363(2) . ?
C27 C26 1.406(2) . ?
C36 H36 0.9500 . ?
C36 C35 1.355(2) . ?
C36 C37 1.4252(18) . ?
C32 H32 0.9500 . ?
C32 C33 1.365(2) . ?
C32 C31 1.402(2) . ?
C33 H33 0.9500 . ?
C4 C3 1.5330(17) . ?
C4 C17 1.5022(17) . ?
C39 H39A 0.9900 . ?
C39 H39B 0.9900 . ?
C39 C40 1.523(2) . ?
C39 C38 1.521(2) . ?
C29 C3 1.4330(18) . ?
C29 C30 1.4224(19) . ?
C28 H28 0.9500 . ?
C28 C23 1.415(2) . ?
C35 H35 0.9500 . ?
C3 C37 1.3898(18) . ?
C12 C17 1.3940(19) . ?
C12 C13 1.3846(19) . ?
C17 C16 1.3796(19) . ?
C30 H30 0.9500 . ?
C30 C31 1.371(2) . ?
C40 H40A 0.9800 . ?
C40 H40B 0.9800 . ?
C40 H40C 0.9800 . ?
C26 H26 0.9500 . ?
C26 C25 1.372(2) . ?
C31 H31 0.9500 . ?
C16 C15 1.392(2) . ?
C14 H14 0.9500 . ?
C14 C13 1.393(2) . ?
C14 C15 1.382(2) . ?
C13 H13 0.9500 . ?
C15 H15 0.9500 . ?
C25 H25 0.9500 . ?
C22 H22 0.9500 . ?
C22 C23 1.418(2) . ?
C38 H38A 0.9900 . ?
C38 H38B 0.9900 . ?

loop_
_geom_angle_atom_site_label_1
_geom_angle_atom_site_label_2
_geom_angle_atom_site_label_3
_geom_angle
_geom_angle_site_symmetry_1
_geom_angle_site_symmetry_3
_geom_angle_publ_flag
C16 O18 C19 116.75(11) . . ?
C6 O5 C4 111.91(9) . . ?
C12 O11 C6 118.06(10) . . ?
C6 N1 C38 117.20(11) . . ?
C37 N1 C6 113.95(10) . . ?
C37 N1 C38 117.31(11) . . ?
C25 C24 C20 123.61(12) . . ?
C25 C24 C23 117.54(12) . . ?
C23 C24 C20 118.85(12) . . ?
C19 C21 H21 120.3 . . ?
C22 C21 H21 120.3 . . ?
C22 C21 C19 119.38(13) . . ?
C24 C20 C4 121.93(11) . . ?
C19 C20 C24 118.61(12) . . ?
C19 C20 C4 119.41(12) . . ?
C33 C34 C29 119.97(13) . . ?
C33 C34 C35 121.04(13) . . ?
C35 C34 C29 118.95(12) . . ?
O5 C6 O11 113.40(10) . . ?
O5 C6 N1 110.92(10) . . ?
O5 C6 C7 102.56(10) . . ?
O11 C6 C7 105.45(11) . . ?
N1 C6 O11 111.04(10) . . ?
N1 C6 C7 113.12(11) . . ?
C28 C27 H27 120.2 . . ?
C28 C27 C26 119.58(13) . . ?
C26 C27 H27 120.2 . . ?
C35 C36 H36 119.6 . . ?
C35 C36 C37 120.79(13) . . ?
C37 C36 H36 119.6 . . ?
O18 C19 C21 113.67(12) . . ?
C20 C19 O18 123.86(12) . . ?
C20 C19 C21 122.46(13) . . ?
C33 C32 H32 120.3 . . ?
C33 C32 C31 119.38(13) . . ?
C31 C32 H32 120.3 . . ?
C34 C33 H33 119.5 . . ?
C32 C33 C34 121.07(13) . . ?
C32 C33 H33 119.5 . . ?
F10 C7 F9 107.68(12) . . ?
F10 C7 F8 107.51(12) . . ?
F10 C7 C6 110.58(12) . . ?
F9 C7 F8 107.19(12) . . ?
F9 C7 C6 110.23(11) . . ?
F8 C7 C6 113.42(12) . . ?
O5 C4 C20 105.43(10) . . ?
O5 C4 C3 107.03(10) . . ?
O5 C4 C17 103.37(10) . . ?
C20 C4 C3 115.09(10) . . ?
C17 C4 C20 109.80(10) . . ?
C17 C4 C3 114.94(10) . . ?
H39A C39 H39B 108.0 . . ?
C40 C39 H39A 109.4 . . ?
C40 C39 H39B 109.4 . . ?
C38 C39 H39A 109.4 . . ?
C38 C39 H39B 109.4 . . ?
C38 C39 C40 111.09(15) . . ?
C34 C29 C3 119.14(12) . . ?
C30 C29 C34 116.95(12) . . ?
C30 C29 C3 123.77(12) . . ?
C27 C28 H28 119.4 . . ?
C27 C28 C23 121.16(13) . . ?
C23 C28 H28 119.4 . . ?
C34 C35 H35 119.4 . . ?
C36 C35 C34 121.21(12) . . ?
C36 C35 H35 119.4 . . ?
C29 C3 C4 121.91(11) . . ?
C37 C3 C4 118.54(11) . . ?
C37 C3 C29 119.52(11) . . ?
O11 C12 C17 119.94(12) . . ?
O11 C12 C13 118.73(13) . . ?
C13 C12 C17 121.33(13) . . ?
C12 C17 C4 117.97(12) . . ?
C16 C17 C4 123.12(12) . . ?
C16 C17 C12 118.38(13) . . ?
C29 C30 H30 119.4 . . ?
C31 C30 C29 121.23(13) . . ?
C31 C30 H30 119.4 . . ?
C39 C40 H40A 109.5 . . ?
C39 C40 H40B 109.5 . . ?
C39 C40 H40C 109.5 . . ?
H40A C40 H40B 109.5 . . ?
H40A C40 H40C 109.5 . . ?
H40B C40 H40C 109.5 . . ?
C27 C26 H26 119.5 . . ?
C25 C26 C27 120.92(13) . . ?
C25 C26 H26 119.5 . . ?
N1 C37 C36 117.83(12) . . ?
C3 C37 N1 122.36(11) . . ?
C3 C37 C36 119.81(12) . . ?
C32 C31 H31 119.4 . . ?
C30 C31 C32 121.11(14) . . ?
C30 C31 H31 119.4 . . ?
O18 C16 C17 120.37(12) . . ?
O18 C16 C15 118.23(13) . . ?
C17 C16 C15 121.36(14) . . ?
C13 C14 H14 119.2 . . ?
C15 C14 H14 119.2 . . ?
C15 C14 C13 121.57(14) . . ?
C12 C13 C14 118.29(14) . . ?
C12 C13 H13 120.9 . . ?
C14 C13 H13 120.9 . . ?
C16 C15 H15 120.8 . . ?
C14 C15 C16 118.44(14) . . ?
C14 C15 H15 120.8 . . ?
C24 C25 H25 119.5 . . ?
C26 C25 C24 121.07(12) . . ?
C26 C25 H25 119.5 . . ?
C21 C22 H22 119.4 . . ?
C21 C22 C23 121.21(13) . . ?
C23 C22 H22 119.4 . . ?
C28 C23 C24 119.69(13) . . ?
C28 C23 C22 120.89(13) . . ?
C22 C23 C24 119.42(13) . . ?
N1 C38 C39 113.18(12) . . ?
N1 C38 H38A 108.9 . . ?
N1 C38 H38B 108.9 . . ?
C39 C38 H38A 108.9 . . ?
C39 C38 H38B 108.9 . . ?
H38A C38 H38B 107.8 . . ?

loop_
_geom_torsion_atom_site_label_1
_geom_torsion_atom_site_label_2
_geom_torsion_atom_site_label_3
_geom_torsion_atom_site_label_4
_geom_torsion
_geom_torsion_site_symmetry_1
_geom_torsion_site_symmetry_2
_geom_torsion_site_symmetry_3
_geom_torsion_site_symmetry_4
_geom_torsion_publ_flag
O18 C16 C15 C14 173.12(12) . . . . ?
O5 C6 C7 F10 65.86(13) . . . . ?
O5 C6 C7 F9 -53.09(14) . . . . ?
O5 C6 C7 F8 -173.28(11) . . . . ?
O5 C4 C3 C29 162.66(11) . . . . ?
O5 C4 C3 C37 -15.70(15) . . . . ?
O5 C4 C17 C12 38.99(14) . . . . ?
O5 C4 C17 C16 -132.61(12) . . . . ?
O11 C6 C7 F10 -175.21(10) . . . . ?
O11 C6 C7 F9 65.83(13) . . . . ?
O11 C6 C7 F8 -54.36(15) . . . . ?
O11 C12 C17 C4 0.15(18) . . . . ?
O11 C12 C17 C16 172.16(11) . . . . ?
O11 C12 C13 C14 -178.38(12) . . . . ?
N1 C6 C7 F10 -53.68(15) . . . . ?
N1 C6 C7 F9 -172.63(11) . . . . ?
N1 C6 C7 F8 67.18(16) . . . . ?
C24 C20 C19 O18 -178.03(11) . . . . ?
C24 C20 C19 C21 0.4(2) . . . . ?
C24 C20 C4 O5 -50.17(14) . . . . ?
C24 C20 C4 C3 67.52(15) . . . . ?
C24 C20 C4 C17 -160.91(11) . . . . ?
C21 C22 C23 C24 0.5(2) . . . . ?
C21 C22 C23 C28 -179.44(14) . . . . ?
C20 C24 C25 C26 178.96(13) . . . . ?
C20 C24 C23 C28 -178.06(12) . . . . ?
C20 C24 C23 C22 2.01(19) . . . . ?
C20 C4 C3 C29 45.88(16) . . . . ?
C20 C4 C3 C37 -132.48(12) . . . . ?
C20 C4 C17 C12 151.09(11) . . . . ?
C20 C4 C17 C16 -20.51(16) . . . . ?
C34 C29 C3 C4 -169.55(11) . . . . ?
C34 C29 C3 C37 8.79(18) . . . . ?
C34 C29 C30 C31 2.59(19) . . . . ?
C6 O5 C4 C20 177.59(10) . . . . ?
C6 O5 C4 C3 54.60(13) . . . . ?
C6 O5 C4 C17 -67.14(12) . . . . ?
C6 O11 C12 C17 -16.97(17) . . . . ?
C6 O11 C12 C13 162.68(12) . . . . ?
C6 N1 C37 C36 177.31(11) . . . . ?
C6 N1 C37 C3 -3.79(17) . . . . ?
C6 N1 C38 C39 110.42(14) . . . . ?
C27 C28 C23 C24 -1.2(2) . . . . ?
C27 C28 C23 C22 178.77(14) . . . . ?
C27 C26 C25 C24 -0.7(2) . . . . ?
C19 O18 C16 C17 19.74(17) . . . . ?
C19 O18 C16 C15 -158.16(12) . . . . ?
C19 C21 C22 C23 -2.5(2) . . . . ?
C19 C20 C4 O5 127.28(12) . . . . ?
C19 C20 C4 C3 -115.04(13) . . . . ?
C19 C20 C4 C17 16.53(16) . . . . ?
C33 C34 C29 C3 178.19(12) . . . . ?
C33 C34 C29 C30 -5.92(18) . . . . ?
C33 C34 C35 C36 176.04(13) . . . . ?
C33 C32 C31 C30 -3.4(2) . . . . ?
C4 O5 C6 O11 54.84(13) . . . . ?
C4 O5 C6 N1 -70.91(13) . . . . ?
C4 O5 C6 C7 168.03(10) . . . . ?
C4 C20 C19 O18 4.44(19) . . . . ?
C4 C20 C19 C21 -177.10(12) . . . . ?
C4 C3 C37 N1 -8.41(18) . . . . ?
C4 C3 C37 C36 170.47(12) . . . . ?
C4 C17 C16 O18 3.00(19) . . . . ?
C4 C17 C16 C15 -179.17(12) . . . . ?
C29 C34 C33 C32 4.8(2) . . . . ?
C29 C34 C35 C36 -1.8(2) . . . . ?
C29 C3 C37 N1 173.19(11) . . . . ?
C29 C3 C37 C36 -7.93(19) . . . . ?
C29 C30 C31 C32 2.0(2) . . . . ?
C28 C27 C26 C25 1.6(2) . . . . ?
C35 C34 C33 C32 -172.99(14) . . . . ?
C35 C34 C29 C3 -3.96(18) . . . . ?
C35 C34 C29 C30 171.93(12) . . . . ?
C35 C36 C37 N1 -178.88(13) . . . . ?
C35 C36 C37 C3 2.2(2) . . . . ?
C3 C4 C17 C12 -77.27(15) . . . . ?
C3 C4 C17 C16 111.13(14) . . . . ?
C3 C29 C30 C31 178.27(13) . . . . ?
C12 O11 C6 O5 -10.29(16) . . . . ?
C12 O11 C6 N1 115.40(12) . . . . ?
C12 O11 C6 C7 -121.72(12) . . . . ?
C12 C17 C16 O18 -168.58(12) . . . . ?
C12 C17 C16 C15 9.26(19) . . . . ?
C17 C4 C3 C29 -83.19(15) . . . . ?
C17 C4 C3 C37 98.45(14) . . . . ?
C17 C12 C13 C14 1.3(2) . . . . ?
C17 C16 C15 C14 -4.8(2) . . . . ?
C30 C29 C3 C4 14.86(19) . . . . ?
C30 C29 C3 C37 -166.80(12) . . . . ?
C40 C39 C38 N1 -179.84(14) . . . . ?
C26 C27 C28 C23 -0.7(2) . . . . ?
C37 N1 C6 O5 42.18(15) . . . . ?
C37 N1 C6 O11 -84.87(13) . . . . ?
C37 N1 C6 C7 156.80(11) . . . . ?
C37 N1 C38 C39 -108.40(15) . . . . ?
C37 C36 C35 C34 2.8(2) . . . . ?
C31 C32 C33 C34 -0.1(2) . . . . ?
C16 O18 C19 C21 157.50(12) . . . . ?
C16 O18 C19 C20 -23.92(18) . . . . ?
C13 C12 C17 C4 -179.49(12) . . . . ?
C13 C12 C17 C16 -7.48(19) . . . . ?
C13 C14 C15 C16 -1.8(2) . . . . ?
C15 C14 C13 C12 3.4(2) . . . . ?
C25 C24 C20 C19 177.46(12) . . . . ?
C25 C24 C20 C4 -5.08(19) . . . . ?
C25 C24 C23 C28 2.04(19) . . . . ?
C25 C24 C23 C22 -177.89(12) . . . . ?
C22 C21 C19 O18 -179.32(13) . . . . ?
C22 C21 C19 C20 2.1(2) . . . . ?
C23 C24 C20 C19 -2.43(18) . . . . ?
C23 C24 C20 C4 175.03(11) . . . . ?
C23 C24 C25 C26 -1.14(19) . . . . ?
C38 N1 C6 O5 -175.37(11) . . . . ?
C38 N1 C6 O11 57.57(15) . . . . ?
C38 N1 C6 C7 -60.76(15) . . . . ?
C38 N1 C37 C36 34.91(17) . . . . ?
C38 N1 C37 C3 -146.19(12) . . . . ?

_shelx_res_file                  
;
TITL jb638b in Pccn #56
    jb638b.res
    created by SHELXL-2017/1 at 13:22:32 on 15-Jun-2018
REM reset to Pccn #56
CELL 1.54184 8.960885 35.785624 14.928474 90 90 90
ZERR 8 0.00013 0.000569 0.000187 0 0 0
LATT 1
SYMM 0.5-X,0.5-Y,+Z
SYMM 0.5+X,-Y,0.5-Z
SYMM -X,0.5+Y,0.5-Z
SFAC C H F N O
UNIT 256 176 24 8 24

L.S. 10
PLAN  5
TEMP -93
BOND
MORE -1
CONF
BOND $H
fmap 2
acta
REM <olex2.extras>
REM <HklSrc "%.\\jb638b.hkl">
REM </olex2.extras>

WGHT    0.040100    1.996100
FVAR       2.83201
F10   3    0.150193    0.477205    0.960211    11.00000    0.04892    0.03261 =
         0.04863   -0.00800   -0.00413    0.00008
O18   5    0.158159    0.293083    1.023034    11.00000    0.03676    0.02615 =
         0.03335    0.00379    0.00246   -0.00391
F9    3   -0.029617    0.445692    1.018442    11.00000    0.05007    0.04438 =
         0.03541    0.00108    0.01165    0.01444
O5    5    0.175561    0.401892    0.958103    11.00000    0.02508    0.02481 =
         0.02057    0.00030   -0.00148    0.00278
F8    3   -0.062119    0.474384    0.893712    11.00000    0.05025    0.04656 =
         0.04265    0.00212   -0.00622    0.02460
O11   5   -0.042452    0.398714    0.869413    11.00000    0.02481    0.03713 =
         0.03249    0.00499   -0.00484   -0.00272
N1    4    0.179076    0.427082    0.815854    11.00000    0.02717    0.02998 =
         0.02341    0.00590   -0.00096    0.00203
C24   1    0.437372    0.369843    1.041339    11.00000    0.02477    0.02802 =
         0.02065    0.00072    0.00316    0.00416
C21   1    0.355940    0.301740    1.123417    11.00000    0.04275    0.03004 =
         0.03116    0.01021    0.00219    0.00228
AFIX  43
H21   2    0.329837    0.278356    1.149147    11.00000   -1.20000
AFIX   0
C20   1    0.310990    0.349152    1.008740    11.00000    0.02612    0.02567 =
         0.01895    0.00134    0.00310    0.00264
C34   1    0.466256    0.340587    0.729188    11.00000    0.02246    0.03908 =
         0.02292   -0.00535    0.00064   -0.00393
C6    1    0.091344    0.419226    0.893109    11.00000    0.02329    0.02816 =
         0.02459    0.00214   -0.00245    0.00099
C27   1    0.683444    0.409155    1.113293    11.00000    0.02572    0.04334 =
         0.03322   -0.00109   -0.00417   -0.00135
AFIX  43
H27   2    0.764746    0.422791    1.137781    11.00000   -1.20000
AFIX   0
C36   1    0.363576    0.402550    0.712141    11.00000    0.03158    0.03764 =
         0.02393    0.00630    0.00153   -0.00428
AFIX  43
H36   2    0.356235    0.425140    0.679007    11.00000   -1.20000
AFIX   0
C19   1    0.274562    0.315979    1.050086    11.00000    0.03133    0.02689 =
         0.02508    0.00132    0.00400    0.00006
C32   1    0.553865    0.276687    0.734417    11.00000    0.03076    0.04124 =
         0.03804   -0.01405    0.00037    0.00447
AFIX  43
H32   2    0.615207    0.257231    0.711644    11.00000   -1.20000
AFIX   0
C33   1    0.556966    0.311329    0.696265    11.00000    0.02658    0.04591 =
         0.02965   -0.01107    0.00377   -0.00265
AFIX  43
H33   2    0.621120    0.315858    0.646780    11.00000   -1.20000
AFIX   0
C7    1    0.036250    0.454714    0.941354    11.00000    0.03337    0.03260 =
         0.03016    0.00288   -0.00184    0.00720
C4    1    0.214016    0.363549    0.933271    11.00000    0.02486    0.02287 =
         0.02112   -0.00059    0.00163    0.00117
C39   1    0.167875    0.487885    0.732028    11.00000    0.04402    0.03904 =
         0.04559    0.01659    0.00044   -0.00109
AFIX  23
H39A  2    0.276225    0.486630    0.719421    11.00000   -1.20000
H39B  2    0.153905    0.501774    0.788764    11.00000   -1.20000
AFIX   0
C29   1    0.378116    0.334984    0.807608    11.00000    0.02159    0.03139 =
         0.02124   -0.00326   -0.00121   -0.00143
C28   1    0.638371    0.376579    1.152075    11.00000    0.02897    0.04193 =
         0.02509    0.00258   -0.00396    0.00674
AFIX  43
H28   2    0.689645    0.367512    1.203358    11.00000   -1.20000
AFIX   0
C35   1    0.457096    0.375230    0.683794    11.00000    0.02845    0.04461 =
         0.02227    0.00007    0.00455   -0.00604
AFIX  43
H35   2    0.517607    0.379414    0.632513    11.00000   -1.20000
AFIX   0
C3    1    0.290259    0.365322    0.841439    11.00000    0.02204    0.02837 =
         0.02020    0.00028    0.00025   -0.00204
C12   1   -0.057957    0.362907    0.901524    11.00000    0.02873    0.03380 =
         0.02110   -0.00171    0.00279   -0.00359
C17   1    0.066114    0.343790    0.934292    11.00000    0.02691    0.02990 =
         0.02021   -0.00362    0.00325   -0.00348
C30   1    0.375681    0.298284    0.844171    11.00000    0.02988    0.03268 =
         0.02497   -0.00272   -0.00013    0.00064
AFIX  43
H30   2    0.314981    0.293226    0.894917    11.00000   -1.20000
AFIX   0
C40   1    0.089629    0.508605    0.656296    11.00000    0.05483    0.05800 =
         0.06116    0.03424    0.00821    0.01160
AFIX 137
H40A  2    0.107384    0.495515    0.599628    11.00000   -1.50000
H40B  2    0.128987    0.534099    0.652248    11.00000   -1.50000
H40C  2   -0.017833    0.509533    0.668282    11.00000   -1.50000
AFIX   0
C26   1    0.608841    0.422459    1.036791    11.00000    0.02858    0.03549 =
         0.03169    0.00473    0.00027   -0.00196
AFIX  43
H26   2    0.641948    0.444829    1.008874    11.00000   -1.20000
AFIX   0
C37   1    0.276118    0.397790    0.791064    11.00000    0.02398    0.03011 =
         0.02137    0.00027   -0.00133   -0.00158
C31   1    0.459295    0.270076    0.807544    11.00000    0.03543    0.03190 =
         0.03396   -0.00583   -0.00343    0.00307
AFIX  43
H31   2    0.453058    0.245639    0.832123    11.00000   -1.20000
AFIX   0
C16   1    0.043892    0.309837    0.975980    11.00000    0.03393    0.02982 =
         0.02317   -0.00344    0.00458   -0.00415
C14   1   -0.213396    0.310743    0.935703    11.00000    0.03413    0.05011 =
         0.03326   -0.00730    0.00276   -0.01750
AFIX  43
H14   2   -0.307761    0.298708    0.932739    11.00000   -1.20000
AFIX   0
C13   1   -0.198184    0.346657    0.900915    11.00000    0.02756    0.04778 =
         0.02767   -0.00448   -0.00019   -0.00479
AFIX  43
H13   2   -0.281862    0.359668    0.877376    11.00000   -1.20000
AFIX   0
C15   1   -0.094498    0.292203    0.974427    11.00000    0.04193    0.03529 =
         0.03112   -0.00468    0.00500   -0.01344
AFIX  43
H15   2   -0.106940    0.267985    0.999403    11.00000   -1.20000
AFIX   0
C25   1    0.488909    0.403580    1.001915    11.00000    0.02578    0.03196 =
         0.02340    0.00420   -0.00036    0.00097
AFIX  43
H25   2    0.439543    0.413230    0.950568    11.00000   -1.20000
AFIX   0
C22   1    0.472046    0.321790    1.156916    11.00000    0.03962    0.03547 =
         0.02818    0.00901   -0.00183    0.00605
AFIX  43
H22   2    0.524323    0.312694    1.207804    11.00000   -1.20000
AFIX   0
C23   1    0.516570    0.356027    1.117310    11.00000    0.02853    0.03214 =
         0.02373    0.00239    0.00139    0.00639
C38   1    0.106397    0.448495    0.742383    11.00000    0.03125    0.03723 =
         0.02839    0.01009   -0.00364    0.00130
AFIX  23
H38A  2   -0.002119    0.449968    0.754321    11.00000   -1.20000
H38B  2    0.120316    0.434830    0.685330    11.00000   -1.20000
AFIX   0
HKLF 4


REM  jb638b in Pccn #56
REM R1 =  0.0369 for    4307 Fo > 4sig(Fo)  and  0.0415 for all    4778 data
REM    353 parameters refined using      0 restraints

END

WGHT      0.0401      1.9961

REM Highest difference peak  0.170,  deepest hole -0.234,  1-sigma level  0.042
Q1    1   0.2786  0.3804  0.8185  11.00000  0.05    0.17
Q2    1   0.4330  0.3384  0.7650  11.00000  0.05    0.17
Q3    1   0.3077  0.3302  1.0221  11.00000  0.05    0.16
Q4    1   0.5268  0.2778  0.7841  11.00000  0.05    0.15
Q5    1  -0.0692  0.2604  1.0224  11.00000  0.05    0.15
;
_shelx_res_checksum              41855
_olex2_submission_special_instructions 'No special instructions were received'
_oxdiff_exptl_absorpt_empirical_details 
;
Empirical correction (ABSPACK) includes:
- Absorption correction using spherical harmonics
- Frame scaling
;
_oxdiff_exptl_absorpt_empirical_full_max 3.430
_oxdiff_exptl_absorpt_empirical_full_min 0.308
####################################################################### 
# 
# This file contains crystal structure data downloaded from the 
# Cambridge Structural Database (CSD) hosted by the Cambridge 
# Crystallographic Data Centre (CCDC).
# 
# Full information about CCDC data access policies and citation 
# guidelines are available at http://www.ccdc.cam.ac.uk/access/V1 
# 
# Audit and citation data items may have been added by the CCDC. 
# Please retain this information to preserve the provenance of 
# this file and to allow appropriate attribution of the data. 
# 
#######################################################################

data_compound5
_database_code_depnum_ccdc_archive 'CCDC 1908257'
loop_
_audit_author_name
_audit_author_address
'Celine besnard'
;university of Geneva
Switzerland
;
_audit_update_record             
;
2019-04-05 deposited with the CCDC.	2019-06-11 downloaded from the CCDC.
;
_audit_creation_date             2018-06-15
_audit_creation_method           
;
Olex2 1.2
(compiled 2018.05.29 svn.r3508 for OlexSys, GUI svn.r5506)
;
_shelx_SHELXL_version_number     2017/1
_chemical_name_common            ?
_chemical_name_systematic        ?
_chemical_formula_moiety         'C40 H34 Cl N2 O2, B F4'
_chemical_formula_sum            'C40 H34 B Cl F4 N2 O2'
_chemical_formula_weight         696.95
_chemical_melting_point          ?
_chemical_oxdiff_formula         'C40 H34 B1 Cl1 F4 N2 O2'
loop_
_atom_type_symbol
_atom_type_description
_atom_type_scat_dispersion_real
_atom_type_scat_dispersion_imag
_atom_type_scat_source
C C 0.0181 0.0091 'International Tables Vol C Tables 4.2.6.8 and 6.1.1.4'
H H 0.0000 0.0000 'International Tables Vol C Tables 4.2.6.8 and 6.1.1.4'
B B 0.0090 0.0039 'International Tables Vol C Tables 4.2.6.8 and 6.1.1.4'
Cl Cl 0.3639 0.7018 'International Tables Vol C Tables 4.2.6.8 and 6.1.1.4'
F F 0.0727 0.0534 'International Tables Vol C Tables 4.2.6.8 and 6.1.1.4'
N N 0.0311 0.0180 'International Tables Vol C Tables 4.2.6.8 and 6.1.1.4'
O O 0.0492 0.0322 'International Tables Vol C Tables 4.2.6.8 and 6.1.1.4'

_shelx_space_group_comment       
;
The symmetry employed for this shelxl refinement is uniquely defined
by the following loop, which should always be used as a source of
symmetry information in preference to the above space-group names.
They are only intended as comments.
;
_space_group_crystal_system      triclinic
_space_group_IT_number           2
_space_group_name_H-M_alt        'P -1'
_space_group_name_Hall           '-P 1'
loop_
_space_group_symop_operation_xyz
'x, y, z'
'-x, -y, -z'

_cell_length_a                   7.9096(4)
_cell_length_b                   13.4176(8)
_cell_length_c                   16.0932(10)
_cell_angle_alpha                86.244(5)
_cell_angle_beta                 78.883(5)
_cell_angle_gamma                89.014(5)
_cell_volume                     1672.26(17)
_cell_formula_units_Z            2
_cell_measurement_reflns_used    2910
_cell_measurement_temperature    180.01(10)
_cell_measurement_theta_max      72.8950
_cell_measurement_theta_min      4.1610
_shelx_estimated_absorpt_T_max   ?
_shelx_estimated_absorpt_T_min   ?
_exptl_absorpt_coefficient_mu    1.536
_exptl_absorpt_correction_T_max  0.979
_exptl_absorpt_correction_T_min  0.734
_exptl_absorpt_correction_type   gaussian
_exptl_absorpt_process_details   
;
CrysAlisPro 1.171.38.43 (Rigaku Oxford Diffraction, 2015)
Numerical absorption correction based on gaussian integration over
			a multifaceted crystal model
Empirical absorption correction using spherical harmonics,
 implemented in SCALE3 ABSPACK scaling algorithm.
;
_exptl_absorpt_special_details   ?
_exptl_crystal_colour            green
_exptl_crystal_colour_primary    green
_exptl_crystal_density_diffrn    1.384
_exptl_crystal_density_meas      ?
_exptl_crystal_density_method    ?
_exptl_crystal_description       plate
_exptl_crystal_F_000             724
loop_
_exptl_crystal_face_index_h
_exptl_crystal_face_index_k
_exptl_crystal_face_index_l
_exptl_crystal_face_perp_dist
0 -1 0 0.0313
0 1 0 0.0313
0 0 1 0.0068
0 0 -1 0.0068
-1 0 0 0.2096
1 0 0 0.2096

_exptl_crystal_size_max          0.431
_exptl_crystal_size_mid          0.063
_exptl_crystal_size_min          0.014
loop_
_exptl_oxdiff_crystal_face_indexfrac_h
_exptl_oxdiff_crystal_face_indexfrac_k
_exptl_oxdiff_crystal_face_indexfrac_l
_exptl_oxdiff_crystal_face_x
_exptl_oxdiff_crystal_face_y
_exptl_oxdiff_crystal_face_z
0.0002 -1.0005 -0.0003 0.0706 -0.0907 -0.0058
-0.0002 1.0005 0.0003 -0.0706 0.0907 0.0058
0.0009 0.0003 0.9990 0.0795 0.0550 -0.0135
-0.0009 -0.0003 -0.9990 -0.0795 -0.0550 0.0135
-1.0003 -0.0003 0.0004 0.0557 0.0326 0.1878
1.0003 0.0003 -0.0004 -0.0557 -0.0326 -0.1878

_exptl_transmission_factor_max   ?
_exptl_transmission_factor_min   ?
_diffrn_reflns_av_R_equivalents  0.0488
_diffrn_reflns_av_unetI/netI     0.0944
_diffrn_reflns_Laue_measured_fraction_full 0.972
_diffrn_reflns_Laue_measured_fraction_max 0.938
_diffrn_reflns_limit_h_max       6
_diffrn_reflns_limit_h_min       -9
_diffrn_reflns_limit_k_max       16
_diffrn_reflns_limit_k_min       -14
_diffrn_reflns_limit_l_max       19
_diffrn_reflns_limit_l_min       -19
_diffrn_reflns_number            10264
_diffrn_reflns_point_group_measured_fraction_full 0.972
_diffrn_reflns_point_group_measured_fraction_max 0.938
_diffrn_reflns_theta_full        67.684
_diffrn_reflns_theta_max         73.866
_diffrn_reflns_theta_min         3.301
_diffrn_ambient_environment      N~2~
_diffrn_ambient_temperature      180.01(10)
_diffrn_detector                 'CCD plate'
_diffrn_detector_area_resol_mean 10.4679
_diffrn_detector_type            Atlas
_diffrn_measured_fraction_theta_full 0.972
_diffrn_measured_fraction_theta_max 0.938
_diffrn_measurement_details      
;
List of Runs (angles in degrees, time in seconds):

  # Type    Start    End  Width  t~exp~   \w     \q     \k     \f   Frames
#--------------------------------------------------------------------------
  1  \w    -47.00  25.00   1.00    7.50    --  -37.69  19.00 150.00   72
  2  \w     97.00 123.00   1.00    7.50    --   37.69 178.00 -30.00   26
  3  \w    150.00 175.00   1.00   20.00    --  110.40 111.00 120.00   25
  4  \w     97.00 123.00   1.00   20.00    --  110.40  45.00  90.00   26
  5  \w     34.00 140.00   1.00   20.00    --  110.40 -45.00 120.00  106
  6  \w     82.00 115.00   1.00   20.00    --  110.40-111.00   0.00   33
  7  \w     76.00 102.00   1.00   20.00    --  110.40 -94.00 120.00   26
  8  \w     81.00 109.00   1.00   20.00    --  110.40 -94.00 150.00   28
  9  \w     27.00 129.00   1.00   20.00    --  110.40 -77.00  30.00  102
 10  \w     52.00 108.00   1.00   20.00    --  110.40-111.00 -90.00   56
 11  \w     71.00 140.00   1.00   20.00    --  110.40 -45.00-150.00   69
 12  \w    136.00 178.00   1.00   20.00    --  110.40  45.00-150.00   42
 13  \w     34.00 142.00   1.00   20.00    --  110.40 -61.00-120.00  108
 14  \w     25.00  53.00   1.00   20.00    --  110.40 -94.00 120.00   28
 15  \w     24.00  50.00   1.00   20.00    --  110.40 -94.00 150.00   26
 16  \w     19.00 172.00   1.00   20.00    --  110.40   0.00  30.00  153
 17  \w   -105.00  -5.00   1.00    7.50    --  -37.69 -57.00 -90.00  100
 18  \w   -108.00 -76.00   1.00    7.50    --  -37.69 178.00  30.00   32
 19  \w   -127.00 -37.00   1.00    7.50    --  -37.69 178.00 -60.00   90
 20  \w   -115.00  -7.00   1.00    7.50    --  -37.69 -38.00 150.00  108
;
_diffrn_measurement_device       'four-circle diffractometer'
_diffrn_measurement_device_type  'SuperNova, Dual, Cu at zero, Atlas'
_diffrn_measurement_method       '\w scans'
_diffrn_orient_matrix_type       
'CrysAlisPro convention (1999,Acta A55,543-557)'
_diffrn_orient_matrix_UB_11      -0.0556202000
_diffrn_orient_matrix_UB_12      -0.0706156000
_diffrn_orient_matrix_UB_13      0.0796843000
_diffrn_orient_matrix_UB_21      -0.0326192000
_diffrn_orient_matrix_UB_22      0.0906673000
_diffrn_orient_matrix_UB_23      0.0550386000
_diffrn_orient_matrix_UB_31      -0.1877334000
_diffrn_orient_matrix_UB_32      0.0057354000
_diffrn_orient_matrix_UB_33      -0.0133122000
_diffrn_radiation_monochromator  mirror
_diffrn_radiation_probe          x-ray
_diffrn_radiation_type           CuK\a
_diffrn_radiation_wavelength     1.54184
_diffrn_source                   'micro-focus sealed X-ray tube'
_diffrn_source_type              'SuperNova (Cu) X-ray Source'
_reflns_Friedel_coverage         0.000
_reflns_Friedel_fraction_full    .
_reflns_Friedel_fraction_max     .
_reflns_number_gt                3293
_reflns_number_total             6353
_reflns_odcompleteness_completeness 97.41
_reflns_odcompleteness_iscentric 1
_reflns_odcompleteness_theta     67.29
_reflns_special_details          
;
 Reflections were merged by SHELXL according to the crystal
 class for the calculation of statistics and refinement.
 
 _reflns_Friedel_fraction is defined as the number of unique
 Friedel pairs measured divided by the number that would be
 possible theoretically, ignoring centric projections and
 systematic absences.
;
_reflns_threshold_expression     'I > 2\s(I)'
_computing_cell_refinement       'CrysAlisPro 1.171.38.43 (Rigaku OD, 2015)'
_computing_data_collection       'CrysAlisPro 1.171.38.43 (Rigaku OD, 2015)'
_computing_data_reduction        'CrysAlisPro 1.171.38.43 (Rigaku OD, 2015)'
_computing_molecular_graphics    'Olex2 (Dolomanov et al., 2009)'
_computing_publication_material  'Olex2 (Dolomanov et al., 2009)'
_computing_structure_refinement  'ShelXL (Sheldrick, 2015)'
_computing_structure_solution    'ShelXT (Sheldrick, 2015)'
_refine_diff_density_max         0.437
_refine_diff_density_min         -0.420
_refine_diff_density_rms         0.074
_refine_ls_extinction_coef       0.0013(3)
_refine_ls_extinction_expression Fc^*^=kFc[1+0.001xFc^2^\l^3^/sin(2\q)]^-1/4^
_refine_ls_extinction_method     'SHELXL-2017/1 (Sheldrick 2017)'
_refine_ls_goodness_of_fit_ref   1.097
_refine_ls_hydrogen_treatment    constr
_refine_ls_matrix_type           full
_refine_ls_number_parameters     454
_refine_ls_number_reflns         6353
_refine_ls_number_restraints     1
_refine_ls_R_factor_all          0.1321
_refine_ls_R_factor_gt           0.0721
_refine_ls_restrained_S_all      1.097
_refine_ls_shift/su_max          0.000
_refine_ls_shift/su_mean         0.000
_refine_ls_structure_factor_coef Fsqd
_refine_ls_weighting_details     
'w=1/[\s^2^(Fo^2^)+(0.0555P)^2^+1.4991P] where P=(Fo^2^+2Fc^2^)/3'
_refine_ls_weighting_scheme      calc
_refine_ls_wR_factor_gt          0.1638
_refine_ls_wR_factor_ref         0.2344
_refine_special_details          ?
_olex2_refinement_description    
;
1. Fixed Uiso
 At 1.2 times of:
  All C(H) groups, All C(H,H) groups, All N(H) groups
 At 1.5 times of:
  All C(H,H,H) groups
2. Restrained distances
 N41-H41
 0.86 with sigma of 0.02
3.a Secondary CH2 refined with riding coordinates:
 C17(H17A,H17B), C18(H18A,H18B), C42(H42A,H42B), C43(H43A,H43B)
3.b Aromatic/amide H refined with riding coordinates:
 N41(H41), C3(H3), C4(H4), C6(H6), C7(H7), C12(H12), C13(H13), C14(H14),
 C21(H21), C22(H22), C24(H24), C25(H25), C26(H26), C27(H27), C33(H33), C34(H34),
  C35(H35), C36(H36), C38(H38), C39(H39)
3.c Idealised Me refined as rotating group:
 C19(H19A,H19B,H19C), C44(H44A,H44B,H44C)
;
_atom_sites_solution_hydrogens   geom
_atom_sites_solution_primary     dual
_atom_sites_solution_secondary   ?
loop_
_atom_site_label
_atom_site_type_symbol
_atom_site_fract_x
_atom_site_fract_y
_atom_site_fract_z
_atom_site_U_iso_or_equiv
_atom_site_adp_type
_atom_site_occupancy
_atom_site_site_symmetry_order
_atom_site_calc_flag
_atom_site_refinement_flags_posn
_atom_site_refinement_flags_adp
_atom_site_refinement_flags_occupancy
_atom_site_disorder_assembly
_atom_site_disorder_group
Cl1 Cl 0.9542(3) 0.23957(13) 0.06509(13) 0.1191(9) Uani 1 1 d . . . . .
O9 O 0.2173(5) 0.4034(3) 0.3031(2) 0.0633(9) Uani 1 1 d . . . . .
O10 O 0.4222(4) 0.5063(2) 0.3302(2) 0.0507(8) Uani 1 1 d . . . . .
N16 N 0.1856(5) 0.7932(3) 0.4781(2) 0.0478(9) Uani 1 1 d . . . . .
N41 N 0.6618(5) 0.7394(3) 0.2406(3) 0.0535(10) Uani 1 1 d D . . . .
H41 H 0.648543 0.728487 0.295955 0.064 Uiso 1 1 calc DR . . . .
C00H C 0.2786(6) 0.6513(3) 0.3957(3) 0.0468(10) Uani 1 1 d . . . . .
C2 C 0.7807(10) 0.2928(4) 0.1320(4) 0.0797(19) Uani 1 1 d . . . . .
C3 C 0.6203(10) 0.2860(4) 0.1151(4) 0.0801(19) Uani 1 1 d . . . . .
H3 H 0.601414 0.251080 0.068186 0.096 Uiso 1 1 calc R . . . .
C4 C 0.4824(9) 0.3311(4) 0.1678(3) 0.0686(15) Uani 1 1 d . . . . .
H4 H 0.368849 0.326767 0.157184 0.082 Uiso 1 1 calc R . . . .
C5 C 0.5128(7) 0.3821(3) 0.2356(3) 0.0540(12) Uani 1 1 d . . . . .
C6 C 0.6763(7) 0.3880(4) 0.2514(4) 0.0651(14) Uani 1 1 d . . . . .
H6 H 0.696891 0.423318 0.297700 0.078 Uiso 1 1 calc R . . . .
C7 C 0.8126(8) 0.3417(4) 0.1991(4) 0.0762(17) Uani 1 1 d . . . . .
H7 H 0.926121 0.344281 0.210103 0.091 Uiso 1 1 calc R . . . .
C8 C 0.3673(7) 0.4281(4) 0.2920(3) 0.0555(12) Uani 1 1 d . . . . .
C11 C 0.3160(6) 0.5473(3) 0.3999(3) 0.0506(11) Uani 1 1 d . . . . .
C12 C 0.2641(7) 0.4863(4) 0.4705(3) 0.0582(12) Uani 1 1 d . . . . .
H12 H 0.288282 0.416691 0.469993 0.070 Uiso 1 1 calc R . . . .
C13 C 0.1741(8) 0.5274(4) 0.5441(3) 0.0643(14) Uani 1 1 d . . . . .
H13 H 0.134341 0.484614 0.593150 0.077 Uiso 1 1 calc R . . . .
C14 C 0.1427(7) 0.6262(4) 0.5472(3) 0.0569(12) Uani 1 1 d . . . . .
H14 H 0.081855 0.652311 0.597945 0.068 Uiso 1 1 calc R . . . .
C15 C 0.2005(6) 0.6908(3) 0.4747(3) 0.0480(10) Uani 1 1 d . . . . .
C17 C 0.1176(7) 0.8352(4) 0.5622(3) 0.0582(13) Uani 1 1 d . . . . .
H17A H 0.027464 0.790547 0.595549 0.070 Uiso 1 1 calc R . . . .
H17B H 0.064316 0.901359 0.553087 0.070 Uiso 1 1 calc R . . . .
C18 C 0.2612(7) 0.8461(4) 0.6116(3) 0.0633(14) Uani 1 1 d . . . . .
H18A H 0.355866 0.886256 0.576594 0.076 Uiso 1 1 calc R . . . .
H18B H 0.307863 0.779356 0.625283 0.076 Uiso 1 1 calc R . . . .
C19 C 0.1916(9) 0.8972(4) 0.6936(3) 0.0778(18) Uani 1 1 d . . . . .
H19A H 0.157621 0.965907 0.679745 0.117 Uiso 1 1 calc GR . . . .
H19B H 0.281375 0.897843 0.727875 0.117 Uiso 1 1 calc GR . . . .
H19C H 0.091331 0.860481 0.725659 0.117 Uiso 1 1 calc GR . . . .
C20 C 0.2336(5) 0.8568(3) 0.4096(3) 0.0457(10) Uani 1 1 d . . . . .
C21 C 0.2500(6) 0.9612(4) 0.4201(3) 0.0569(13) Uani 1 1 d . . . . .
H21 H 0.231656 0.985295 0.475322 0.068 Uiso 1 1 calc R . . . .
C22 C 0.2909(6) 1.0242(4) 0.3522(4) 0.0592(13) Uani 1 1 d . . . . .
H22 H 0.312134 1.091973 0.360549 0.071 Uiso 1 1 calc R . . . .
C23 C 0.3048(6) 0.9952(4) 0.2669(3) 0.0548(12) Uani 1 1 d . . . . .
C24 C 0.3309(7) 1.0678(4) 0.1984(4) 0.0679(15) Uani 1 1 d . . . . .
H24 H 0.348041 1.135517 0.208398 0.081 Uiso 1 1 calc R . . . .
C25 C 0.3319(7) 1.0415(4) 0.1176(4) 0.0696(15) Uani 1 1 d . . . . .
H25 H 0.349625 1.090691 0.071553 0.083 Uiso 1 1 calc R . . . .
C26 C 0.3067(6) 0.9422(4) 0.1035(3) 0.0601(13) Uani 1 1 d . . . . .
H26 H 0.304922 0.923877 0.047700 0.072 Uiso 1 1 calc R . . . .
C27 C 0.2843(6) 0.8697(4) 0.1699(3) 0.0526(11) Uani 1 1 d . . . . .
H27 H 0.263829 0.802700 0.158969 0.063 Uiso 1 1 calc R . . . .
C28 C 0.2911(6) 0.8928(3) 0.2529(3) 0.0505(11) Uani 1 1 d . . . . .
C29 C 0.2742(5) 0.8186(3) 0.3265(3) 0.0427(10) Uani 1 1 d . . . . .
C30 C 0.3106(5) 0.7167(3) 0.3217(3) 0.0430(10) Uani 1 1 d . . . . .
C31 C 0.3809(6) 0.6766(3) 0.2371(3) 0.0438(10) Uani 1 1 d . . . . .
C32 C 0.2680(6) 0.6269(3) 0.1945(3) 0.0444(10) Uani 1 1 d . . . . .
C33 C 0.0896(6) 0.6150(3) 0.2309(3) 0.0477(11) Uani 1 1 d . . . . .
H33 H 0.045677 0.637786 0.285625 0.057 Uiso 1 1 calc R . . . .
C34 C -0.0187(7) 0.5708(4) 0.1872(3) 0.0542(11) Uani 1 1 d . . . . .
H34 H -0.136832 0.562360 0.212477 0.065 Uiso 1 1 calc R . . . .
C35 C 0.0426(7) 0.5379(4) 0.1056(3) 0.0594(13) Uani 1 1 d . . . . .
H35 H -0.033331 0.506767 0.076223 0.071 Uiso 1 1 calc R . . . .
C36 C 0.2121(7) 0.5510(4) 0.0689(3) 0.0563(13) Uani 1 1 d . . . . .
H36 H 0.253013 0.528803 0.013768 0.068 Uiso 1 1 calc R . . . .
C37 C 0.3278(6) 0.5969(4) 0.1112(3) 0.0514(11) Uani 1 1 d . . . . .
C38 C 0.5018(6) 0.6175(4) 0.0730(3) 0.0543(12) Uani 1 1 d . . . . .
H38 H 0.544526 0.597948 0.017122 0.065 Uiso 1 1 calc R . . . .
C39 C 0.6096(6) 0.6647(4) 0.1145(3) 0.0513(11) Uani 1 1 d . . . . .
H39 H 0.725261 0.677628 0.086991 0.062 Uiso 1 1 calc R . . . .
C40 C 0.5506(5) 0.6947(3) 0.1983(3) 0.0439(10) Uani 1 1 d . . . . .
C42 C 0.8007(7) 0.8042(4) 0.1963(3) 0.0603(13) Uani 1 1 d . . . . .
H42A H 0.873513 0.767530 0.151038 0.072 Uiso 1 1 calc R . . . .
H42B H 0.873568 0.821697 0.236712 0.072 Uiso 1 1 calc R . . . .
C43 C 0.7338(8) 0.9006(4) 0.1567(4) 0.0745(16) Uani 1 1 d . . . . .
H43A H 0.659451 0.882674 0.117059 0.089 Uiso 1 1 calc R . . . .
H43B H 0.661713 0.937184 0.202233 0.089 Uiso 1 1 calc R . . . .
C44 C 0.8720(8) 0.9675(5) 0.1104(4) 0.0838(19) Uani 1 1 d . . . . .
H44A H 0.940984 0.933035 0.063427 0.126 Uiso 1 1 calc GR . . . .
H44B H 0.946081 0.986041 0.149138 0.126 Uiso 1 1 calc GR . . . .
H44C H 0.820574 1.027907 0.087812 0.126 Uiso 1 1 calc GR . . . .
F2 F 0.1663(5) 0.1155(2) 0.5654(2) 0.0836(10) Uani 1 1 d . . . . .
F3 F 0.2802(5) 0.2287(3) 0.4629(2) 0.0820(10) Uani 1 1 d . . . . .
F4 F 0.1457(4) 0.2784(2) 0.5906(2) 0.0696(9) Uani 1 1 d . . . . .
F5 F 0.4030(4) 0.2005(3) 0.5777(2) 0.0933(13) Uani 1 1 d . . . . .
B1 B 0.2522(7) 0.2069(4) 0.5496(4) 0.0514(13) Uani 1 1 d . . . . .

loop_
_atom_site_aniso_label
_atom_site_aniso_U_11
_atom_site_aniso_U_22
_atom_site_aniso_U_33
_atom_site_aniso_U_23
_atom_site_aniso_U_13
_atom_site_aniso_U_12
Cl1 0.1543(19) 0.0678(10) 0.1065(15) -0.0058(9) 0.0434(13) 0.0366(11)
O9 0.073(2) 0.059(2) 0.061(2) -0.0094(17) -0.0196(19) 0.0082(19)
O10 0.0596(19) 0.0396(16) 0.0545(19) -0.0109(14) -0.0136(15) 0.0113(14)
N16 0.0410(18) 0.053(2) 0.052(2) -0.0177(18) -0.0108(16) 0.0170(17)
N41 0.046(2) 0.067(3) 0.048(2) -0.0040(19) -0.0094(17) 0.0052(19)
C00H 0.047(2) 0.050(3) 0.047(2) -0.0119(19) -0.018(2) 0.017(2)
C2 0.116(5) 0.043(3) 0.066(4) -0.003(3) 0.014(4) 0.022(3)
C3 0.139(6) 0.043(3) 0.057(3) -0.009(2) -0.013(4) 0.009(4)
C4 0.108(5) 0.045(3) 0.055(3) -0.006(2) -0.018(3) 0.006(3)
C5 0.079(3) 0.035(2) 0.046(3) -0.0035(19) -0.009(2) 0.013(2)
C6 0.076(4) 0.050(3) 0.067(3) -0.007(2) -0.008(3) 0.016(3)
C7 0.074(4) 0.055(3) 0.092(5) -0.001(3) 0.002(3) 0.010(3)
C8 0.072(3) 0.048(3) 0.050(3) -0.003(2) -0.023(2) 0.008(2)
C11 0.062(3) 0.041(2) 0.053(3) -0.011(2) -0.021(2) 0.014(2)
C12 0.081(3) 0.046(3) 0.050(3) -0.003(2) -0.018(3) 0.003(2)
C13 0.089(4) 0.055(3) 0.051(3) -0.001(2) -0.019(3) -0.001(3)
C14 0.061(3) 0.065(3) 0.046(3) -0.010(2) -0.009(2) 0.002(2)
C15 0.046(2) 0.050(3) 0.051(3) -0.012(2) -0.015(2) 0.011(2)
C17 0.060(3) 0.068(3) 0.049(3) -0.027(2) -0.011(2) 0.023(3)
C18 0.073(3) 0.065(3) 0.058(3) -0.020(3) -0.024(3) 0.011(3)
C19 0.119(5) 0.066(4) 0.053(3) -0.016(3) -0.024(3) 0.017(4)
C20 0.042(2) 0.044(2) 0.055(3) -0.014(2) -0.0152(19) 0.0145(19)
C21 0.053(3) 0.053(3) 0.071(3) -0.026(3) -0.019(2) 0.015(2)
C22 0.056(3) 0.043(3) 0.080(4) -0.016(3) -0.014(3) 0.012(2)
C23 0.044(2) 0.049(3) 0.069(3) -0.002(2) -0.006(2) 0.014(2)
C24 0.070(3) 0.034(2) 0.097(4) 0.002(3) -0.011(3) 0.008(2)
C25 0.073(4) 0.061(3) 0.069(4) 0.014(3) -0.006(3) 0.011(3)
C26 0.057(3) 0.062(3) 0.061(3) 0.002(2) -0.014(2) 0.012(2)
C27 0.052(3) 0.051(3) 0.055(3) -0.002(2) -0.014(2) 0.011(2)
C28 0.046(2) 0.046(3) 0.058(3) -0.002(2) -0.008(2) 0.018(2)
C29 0.036(2) 0.044(2) 0.050(2) -0.0081(18) -0.0126(18) 0.0106(18)
C30 0.0345(19) 0.045(2) 0.052(2) -0.0096(19) -0.0129(18) 0.0117(18)
C31 0.047(2) 0.047(2) 0.039(2) -0.0096(18) -0.0117(18) 0.0186(19)
C32 0.050(2) 0.037(2) 0.049(2) -0.0076(18) -0.018(2) 0.0140(19)
C33 0.059(3) 0.040(2) 0.049(2) -0.0095(19) -0.021(2) 0.016(2)
C34 0.058(3) 0.051(3) 0.058(3) -0.005(2) -0.020(2) 0.003(2)
C35 0.065(3) 0.057(3) 0.062(3) -0.011(2) -0.025(3) 0.006(2)
C36 0.074(3) 0.050(3) 0.051(3) -0.019(2) -0.024(2) 0.013(2)
C37 0.060(3) 0.049(3) 0.049(3) -0.011(2) -0.019(2) 0.016(2)
C38 0.055(3) 0.063(3) 0.045(2) -0.014(2) -0.007(2) 0.017(2)
C39 0.040(2) 0.066(3) 0.043(2) -0.005(2) 0.0033(18) 0.014(2)
C40 0.041(2) 0.047(2) 0.044(2) -0.0070(18) -0.0081(18) 0.0127(19)
C42 0.058(3) 0.060(3) 0.064(3) -0.005(2) -0.015(2) 0.011(2)
C43 0.069(3) 0.064(4) 0.088(4) -0.001(3) -0.010(3) 0.017(3)
C44 0.080(4) 0.076(4) 0.089(5) 0.012(3) -0.009(3) 0.011(3)
F2 0.095(3) 0.0545(19) 0.102(3) -0.0128(18) -0.020(2) 0.0042(18)
F3 0.108(3) 0.080(2) 0.0585(19) -0.0123(16) -0.0186(19) 0.016(2)
F4 0.0707(19) 0.0654(19) 0.075(2) -0.0217(16) -0.0168(16) 0.0241(16)
F5 0.0543(18) 0.147(4) 0.090(3) -0.047(2) -0.0320(18) 0.032(2)
B1 0.046(3) 0.048(3) 0.063(3) -0.012(2) -0.016(2) 0.015(2)

_geom_special_details            
;
 All esds (except the esd in the dihedral angle between two l.s. planes)
 are estimated using the full covariance matrix.  The cell esds are taken
 into account individually in the estimation of esds in distances, angles
 and torsion angles; correlations between esds in cell parameters are only
 used when they are defined by crystal symmetry.  An approximate (isotropic)
 treatment of cell esds is used for estimating esds involving l.s. planes.
;
loop_
_geom_bond_atom_site_label_1
_geom_bond_atom_site_label_2
_geom_bond_distance
_geom_bond_site_symmetry_2
_geom_bond_publ_flag
Cl1 C2 1.746(6) . ?
O9 C8 1.214(6) . ?
O10 C8 1.368(6) . ?
O10 C11 1.402(5) . ?
N16 C15 1.380(6) . ?
N16 C17 1.500(5) . ?
N16 C20 1.347(6) . ?
N41 H41 0.8800 . ?
N41 C40 1.379(6) . ?
N41 C42 1.456(6) . ?
C00H C11 1.421(6) . ?
C00H C15 1.433(6) . ?
C00H C30 1.418(6) . ?
C2 C3 1.354(9) . ?
C2 C7 1.366(9) . ?
C3 H3 0.9500 . ?
C3 C4 1.401(8) . ?
C4 H4 0.9500 . ?
C4 C5 1.385(7) . ?
C5 C6 1.370(7) . ?
C5 C8 1.475(7) . ?
C6 H6 0.9500 . ?
C6 C7 1.396(7) . ?
C7 H7 0.9500 . ?
C11 C12 1.356(7) . ?
C12 H12 0.9500 . ?
C12 C13 1.401(7) . ?
C13 H13 0.9500 . ?
C13 C14 1.346(7) . ?
C14 H14 0.9500 . ?
C14 C15 1.414(7) . ?
C17 H17A 0.9900 . ?
C17 H17B 0.9900 . ?
C17 C18 1.521(6) . ?
C18 H18A 0.9900 . ?
C18 H18B 0.9900 . ?
C18 C19 1.529(7) . ?
C19 H19A 0.9800 . ?
C19 H19B 0.9800 . ?
C19 H19C 0.9800 . ?
C20 C21 1.433(6) . ?
C20 C29 1.440(6) . ?
C21 H21 0.9500 . ?
C21 C22 1.329(7) . ?
C22 H22 0.9500 . ?
C22 C23 1.434(7) . ?
C23 C24 1.409(7) . ?
C23 C28 1.416(7) . ?
C24 H24 0.9500 . ?
C24 C25 1.368(8) . ?
C25 H25 0.9500 . ?
C25 C26 1.390(7) . ?
C26 H26 0.9500 . ?
C26 C27 1.384(7) . ?
C27 H27 0.9500 . ?
C27 C28 1.401(6) . ?
C28 C29 1.485(6) . ?
C29 C30 1.396(6) . ?
C30 C31 1.498(6) . ?
C31 C32 1.424(6) . ?
C31 C40 1.385(6) . ?
C32 C33 1.427(6) . ?
C32 C37 1.416(6) . ?
C33 H33 0.9500 . ?
C33 C34 1.373(6) . ?
C34 H34 0.9500 . ?
C34 C35 1.406(7) . ?
C35 H35 0.9500 . ?
C35 C36 1.366(7) . ?
C36 H36 0.9500 . ?
C36 C37 1.411(6) . ?
C37 C38 1.419(7) . ?
C38 H38 0.9500 . ?
C38 C39 1.366(7) . ?
C39 H39 0.9500 . ?
C39 C40 1.421(6) . ?
C42 H42A 0.9900 . ?
C42 H42B 0.9900 . ?
C42 C43 1.535(7) . ?
C43 H43A 0.9900 . ?
C43 H43B 0.9900 . ?
C43 C44 1.480(8) . ?
C44 H44A 0.9800 . ?
C44 H44B 0.9800 . ?
C44 H44C 0.9800 . ?
F2 B1 1.397(7) . ?
F3 B1 1.383(7) . ?
F4 B1 1.381(6) . ?
F5 B1 1.354(6) . ?

loop_
_geom_angle_atom_site_label_1
_geom_angle_atom_site_label_2
_geom_angle_atom_site_label_3
_geom_angle
_geom_angle_site_symmetry_1
_geom_angle_site_symmetry_3
_geom_angle_publ_flag
C8 O10 C11 120.9(4) . . ?
C15 N16 C17 118.4(4) . . ?
C20 N16 C15 122.8(4) . . ?
C20 N16 C17 118.7(4) . . ?
C40 N41 H41 119.0 . . ?
C40 N41 C42 121.9(4) . . ?
C42 N41 H41 119.0 . . ?
C11 C00H C15 115.3(4) . . ?
C30 C00H C11 125.9(4) . . ?
C30 C00H C15 118.8(4) . . ?
C3 C2 Cl1 119.4(5) . . ?
C3 C2 C7 122.2(6) . . ?
C7 C2 Cl1 118.4(6) . . ?
C2 C3 H3 120.5 . . ?
C2 C3 C4 119.0(6) . . ?
C4 C3 H3 120.5 . . ?
C3 C4 H4 120.2 . . ?
C5 C4 C3 119.6(6) . . ?
C5 C4 H4 120.2 . . ?
C4 C5 C8 119.6(5) . . ?
C6 C5 C4 120.3(5) . . ?
C6 C5 C8 120.0(5) . . ?
C5 C6 H6 120.2 . . ?
C5 C6 C7 119.7(6) . . ?
C7 C6 H6 120.2 . . ?
C2 C7 C6 119.2(6) . . ?
C2 C7 H7 120.4 . . ?
C6 C7 H7 120.4 . . ?
O9 C8 O10 123.0(5) . . ?
O9 C8 C5 126.2(5) . . ?
O10 C8 C5 110.9(5) . . ?
O10 C11 C00H 119.0(4) . . ?
C12 C11 O10 117.7(4) . . ?
C12 C11 C00H 123.2(5) . . ?
C11 C12 H12 120.5 . . ?
C11 C12 C13 119.0(5) . . ?
C13 C12 H12 120.5 . . ?
C12 C13 H13 119.2 . . ?
C14 C13 C12 121.6(5) . . ?
C14 C13 H13 119.2 . . ?
C13 C14 H14 120.1 . . ?
C13 C14 C15 119.9(5) . . ?
C15 C14 H14 120.1 . . ?
N16 C15 C00H 118.3(4) . . ?
N16 C15 C14 121.3(4) . . ?
C14 C15 C00H 120.5(4) . . ?
N16 C17 H17A 109.5 . . ?
N16 C17 H17B 109.5 . . ?
N16 C17 C18 110.9(4) . . ?
H17A C17 H17B 108.1 . . ?
C18 C17 H17A 109.5 . . ?
C18 C17 H17B 109.5 . . ?
C17 C18 H18A 109.7 . . ?
C17 C18 H18B 109.7 . . ?
C17 C18 C19 109.8(5) . . ?
H18A C18 H18B 108.2 . . ?
C19 C18 H18A 109.7 . . ?
C19 C18 H18B 109.7 . . ?
C18 C19 H19A 109.5 . . ?
C18 C19 H19B 109.5 . . ?
C18 C19 H19C 109.5 . . ?
H19A C19 H19B 109.5 . . ?
H19A C19 H19C 109.5 . . ?
H19B C19 H19C 109.5 . . ?
N16 C20 C21 120.0(4) . . ?
N16 C20 C29 119.5(4) . . ?
C21 C20 C29 120.5(5) . . ?
C20 C21 H21 120.1 . . ?
C22 C21 C20 119.8(5) . . ?
C22 C21 H21 120.1 . . ?
C21 C22 H22 118.3 . . ?
C21 C22 C23 123.4(5) . . ?
C23 C22 H22 118.3 . . ?
C24 C23 C22 120.3(5) . . ?
C24 C23 C28 120.7(5) . . ?
C28 C23 C22 119.0(5) . . ?
C23 C24 H24 119.7 . . ?
C25 C24 C23 120.6(5) . . ?
C25 C24 H24 119.7 . . ?
C24 C25 H25 120.4 . . ?
C24 C25 C26 119.3(5) . . ?
C26 C25 H25 120.4 . . ?
C25 C26 H26 119.6 . . ?
C27 C26 C25 120.8(5) . . ?
C27 C26 H26 119.6 . . ?
C26 C27 H27 119.2 . . ?
C26 C27 C28 121.6(5) . . ?
C28 C27 H27 119.2 . . ?
C23 C28 C29 118.7(4) . . ?
C27 C28 C23 116.6(4) . . ?
C27 C28 C29 124.5(4) . . ?
C20 C29 C28 116.9(4) . . ?
C30 C29 C20 117.6(4) . . ?
C30 C29 C28 125.2(4) . . ?
C00H C30 C31 120.1(4) . . ?
C29 C30 C00H 120.4(4) . . ?
C29 C30 C31 119.5(4) . . ?
C32 C31 C30 119.2(4) . . ?
C40 C31 C30 120.0(4) . . ?
C40 C31 C32 120.6(4) . . ?
C31 C32 C33 121.1(4) . . ?
C37 C32 C31 120.1(4) . . ?
C37 C32 C33 118.5(4) . . ?
C32 C33 H33 119.9 . . ?
C34 C33 C32 120.3(4) . . ?
C34 C33 H33 119.9 . . ?
C33 C34 H34 119.5 . . ?
C33 C34 C35 121.0(5) . . ?
C35 C34 H34 119.5 . . ?
C34 C35 H35 120.3 . . ?
C36 C35 C34 119.5(5) . . ?
C36 C35 H35 120.3 . . ?
C35 C36 H36 119.3 . . ?
C35 C36 C37 121.5(5) . . ?
C37 C36 H36 119.3 . . ?
C32 C37 C38 117.8(4) . . ?
C36 C37 C32 119.2(5) . . ?
C36 C37 C38 123.0(5) . . ?
C37 C38 H38 119.1 . . ?
C39 C38 C37 121.8(4) . . ?
C39 C38 H38 119.1 . . ?
C38 C39 H39 119.6 . . ?
C38 C39 C40 120.8(4) . . ?
C40 C39 H39 119.6 . . ?
N41 C40 C31 120.7(4) . . ?
N41 C40 C39 120.3(4) . . ?
C31 C40 C39 119.0(4) . . ?
N41 C42 H42A 109.1 . . ?
N41 C42 H42B 109.1 . . ?
N41 C42 C43 112.5(4) . . ?
H42A C42 H42B 107.8 . . ?
C43 C42 H42A 109.1 . . ?
C43 C42 H42B 109.1 . . ?
C42 C43 H43A 108.8 . . ?
C42 C43 H43B 108.8 . . ?
H43A C43 H43B 107.7 . . ?
C44 C43 C42 113.8(5) . . ?
C44 C43 H43A 108.8 . . ?
C44 C43 H43B 108.8 . . ?
C43 C44 H44A 109.5 . . ?
C43 C44 H44B 109.5 . . ?
C43 C44 H44C 109.5 . . ?
H44A C44 H44B 109.5 . . ?
H44A C44 H44C 109.5 . . ?
H44B C44 H44C 109.5 . . ?
F3 B1 F2 106.9(4) . . ?
F4 B1 F2 108.0(5) . . ?
F4 B1 F3 109.8(4) . . ?
F5 B1 F2 110.2(5) . . ?
F5 B1 F3 111.0(5) . . ?
F5 B1 F4 110.8(4) . . ?

loop_
_geom_torsion_atom_site_label_1
_geom_torsion_atom_site_label_2
_geom_torsion_atom_site_label_3
_geom_torsion_atom_site_label_4
_geom_torsion
_geom_torsion_site_symmetry_1
_geom_torsion_site_symmetry_2
_geom_torsion_site_symmetry_3
_geom_torsion_site_symmetry_4
_geom_torsion_publ_flag
Cl1 C2 C3 C4 -178.4(4) . . . . ?
Cl1 C2 C7 C6 177.6(4) . . . . ?
O10 C11 C12 C13 173.0(4) . . . . ?
N16 C17 C18 C19 175.2(5) . . . . ?
N16 C20 C21 C22 -177.4(4) . . . . ?
N16 C20 C29 C28 167.8(4) . . . . ?
N16 C20 C29 C30 -18.2(6) . . . . ?
N41 C42 C43 C44 -179.3(5) . . . . ?
C00H C11 C12 C13 -2.2(8) . . . . ?
C00H C30 C31 C32 77.9(5) . . . . ?
C00H C30 C31 C40 -107.2(5) . . . . ?
C2 C3 C4 C5 0.3(8) . . . . ?
C3 C2 C7 C6 -1.2(10) . . . . ?
C3 C4 C5 C6 -0.4(8) . . . . ?
C3 C4 C5 C8 -179.0(5) . . . . ?
C4 C5 C6 C7 -0.4(8) . . . . ?
C4 C5 C8 O9 23.9(8) . . . . ?
C4 C5 C8 O10 -154.7(4) . . . . ?
C5 C6 C7 C2 1.2(9) . . . . ?
C6 C5 C8 O9 -154.7(5) . . . . ?
C6 C5 C8 O10 26.7(6) . . . . ?
C7 C2 C3 C4 0.5(9) . . . . ?
C8 O10 C11 C00H -124.5(5) . . . . ?
C8 O10 C11 C12 60.1(6) . . . . ?
C8 C5 C6 C7 178.2(5) . . . . ?
C11 O10 C8 O9 15.6(7) . . . . ?
C11 O10 C8 C5 -165.8(4) . . . . ?
C11 C00H C15 N16 170.0(4) . . . . ?
C11 C00H C15 C14 -9.2(6) . . . . ?
C11 C00H C30 C29 -177.4(4) . . . . ?
C11 C00H C30 C31 3.7(7) . . . . ?
C11 C12 C13 C14 -2.0(9) . . . . ?
C12 C13 C14 C15 0.2(8) . . . . ?
C13 C14 C15 N16 -173.5(5) . . . . ?
C13 C14 C15 C00H 5.6(7) . . . . ?
C15 N16 C17 C18 84.9(6) . . . . ?
C15 N16 C20 C21 -166.6(4) . . . . ?
C15 N16 C20 C29 11.2(6) . . . . ?
C15 C00H C11 O10 -167.5(4) . . . . ?
C15 C00H C11 C12 7.6(7) . . . . ?
C15 C00H C30 C29 3.0(6) . . . . ?
C15 C00H C30 C31 -175.8(4) . . . . ?
C17 N16 C15 C00H -174.9(4) . . . . ?
C17 N16 C15 C14 4.2(6) . . . . ?
C17 N16 C20 C21 11.6(6) . . . . ?
C17 N16 C20 C29 -170.6(4) . . . . ?
C20 N16 C15 C00H 3.3(6) . . . . ?
C20 N16 C15 C14 -177.6(4) . . . . ?
C20 N16 C17 C18 -93.4(5) . . . . ?
C20 C21 C22 C23 6.0(8) . . . . ?
C20 C29 C30 C00H 11.0(6) . . . . ?
C20 C29 C30 C31 -170.2(4) . . . . ?
C21 C20 C29 C28 -14.4(6) . . . . ?
C21 C20 C29 C30 159.5(4) . . . . ?
C21 C22 C23 C24 173.3(5) . . . . ?
C21 C22 C23 C28 -6.4(7) . . . . ?
C22 C23 C24 C25 -175.3(5) . . . . ?
C22 C23 C28 C27 172.4(4) . . . . ?
C22 C23 C28 C29 -3.9(7) . . . . ?
C23 C24 C25 C26 0.0(8) . . . . ?
C23 C28 C29 C20 13.7(6) . . . . ?
C23 C28 C29 C30 -159.7(4) . . . . ?
C24 C23 C28 C27 -7.4(7) . . . . ?
C24 C23 C28 C29 176.4(4) . . . . ?
C24 C25 C26 C27 -1.3(8) . . . . ?
C25 C26 C27 C28 -1.9(8) . . . . ?
C26 C27 C28 C23 6.1(7) . . . . ?
C26 C27 C28 C29 -177.8(4) . . . . ?
C27 C28 C29 C20 -162.2(4) . . . . ?
C27 C28 C29 C30 24.3(7) . . . . ?
C28 C23 C24 C25 4.5(8) . . . . ?
C28 C29 C30 C00H -175.7(4) . . . . ?
C28 C29 C30 C31 3.2(6) . . . . ?
C29 C20 C21 C22 4.9(7) . . . . ?
C29 C30 C31 C32 -100.9(5) . . . . ?
C29 C30 C31 C40 74.0(5) . . . . ?
C30 C00H C11 O10 12.9(7) . . . . ?
C30 C00H C11 C12 -171.9(5) . . . . ?
C30 C00H C15 N16 -10.4(6) . . . . ?
C30 C00H C15 C14 170.4(4) . . . . ?
C30 C31 C32 C33 0.1(6) . . . . ?
C30 C31 C32 C37 173.9(4) . . . . ?
C30 C31 C40 N41 7.6(6) . . . . ?
C30 C31 C40 C39 -173.7(4) . . . . ?
C31 C32 C33 C34 177.2(4) . . . . ?
C31 C32 C37 C36 -177.8(4) . . . . ?
C31 C32 C37 C38 0.4(6) . . . . ?
C32 C31 C40 N41 -177.6(4) . . . . ?
C32 C31 C40 C39 1.1(6) . . . . ?
C32 C33 C34 C35 -1.0(7) . . . . ?
C32 C37 C38 C39 -0.1(7) . . . . ?
C33 C32 C37 C36 -3.7(6) . . . . ?
C33 C32 C37 C38 174.4(4) . . . . ?
C33 C34 C35 C36 -0.7(7) . . . . ?
C34 C35 C36 C37 0.1(8) . . . . ?
C35 C36 C37 C32 2.2(7) . . . . ?
C35 C36 C37 C38 -175.9(5) . . . . ?
C36 C37 C38 C39 178.0(5) . . . . ?
C37 C32 C33 C34 3.2(6) . . . . ?
C37 C38 C39 C40 0.3(7) . . . . ?
C38 C39 C40 N41 177.9(4) . . . . ?
C38 C39 C40 C31 -0.8(7) . . . . ?
C40 N41 C42 C43 65.7(6) . . . . ?
C40 C31 C32 C33 -174.8(4) . . . . ?
C40 C31 C32 C37 -0.9(6) . . . . ?
C42 N41 C40 C31 -148.0(4) . . . . ?
C42 N41 C40 C39 33.3(6) . . . . ?

_shelx_res_file                  
;
TITL jb791_dcm_tol_a.res in P-1
    jb791_dcm_tol.res
    created by SHELXL-2017/1 at 13:31:15 on 15-Jun-2018
REM Old TITL
REM SHELXT solution in P-1
REM R1 0.372, Rweak 0.047, Alpha 0.131, Orientation as input
REM Formula found by SHELXT: H6 N6 O7
CELL 1.54184 7.909612 13.417564 16.093185 86.2436 78.8825 89.0144
ZERR 2 0.000418 0.000816 0.001021 0.0051 0.0049 0.0046
LATT 1
SFAC C H B Cl F N O
UNIT 80 68 2 2 8 4 4
DFIX 0.86 N41 H41

L.S. 10
PLAN  20
TEMP -93
BOND $H
list 4
MORE -1
CONF
fmap 2
acta
OMIT -4 0 9
OMIT 1 3 0
OMIT -4 -2 10
OMIT -5 -2 8
OMIT 6 6 0
OMIT -3 9 7
OMIT -5 -1 9
OMIT 5 9 6
OMIT 5 9 10
REM <olex2.extras>
REM <HklSrc "%.\\jb791_DCM_tol.hkl">
REM </olex2.extras>

WGHT    0.055500    1.499100
EXTI    0.001314
FVAR       5.78169
CL1   4    0.954207    0.239566    0.065095    11.00000    0.15433    0.06778 =
         0.10652   -0.00580    0.04341    0.03662
O9    7    0.217275    0.403369    0.303124    11.00000    0.07269    0.05916 =
         0.06110   -0.00943   -0.01963    0.00825
O10   7    0.422201    0.506313    0.330239    11.00000    0.05960    0.03963 =
         0.05454   -0.01087   -0.01362    0.01131
N16   6    0.185568    0.793159    0.478091    11.00000    0.04097    0.05268 =
         0.05182   -0.01768   -0.01081    0.01697
N41   6    0.661835    0.739429    0.240567    11.00000    0.04586    0.06691 =
         0.04779   -0.00404   -0.00939    0.00524
AFIX  43
H41   2    0.648543    0.728487    0.295955    11.00000   -1.20000
AFIX   0
C00H  1    0.278601    0.651310    0.395740    11.00000    0.04737    0.04999 =
         0.04703   -0.01195   -0.01759    0.01660
C2    1    0.780656    0.292828    0.131951    11.00000    0.11621    0.04331 =
         0.06611   -0.00268    0.01365    0.02153
C3    1    0.620265    0.285956    0.115068    11.00000    0.13851    0.04322 =
         0.05692   -0.00863   -0.01335    0.00862
AFIX  43
H3    2    0.601414    0.251080    0.068186    11.00000   -1.20000
AFIX   0
C4    1    0.482446    0.331094    0.167830    11.00000    0.10766    0.04485 =
         0.05457   -0.00581   -0.01818    0.00560
AFIX  43
H4    2    0.368849    0.326767    0.157184    11.00000   -1.20000
AFIX   0
C5    1    0.512790    0.382053    0.235593    11.00000    0.07917    0.03477 =
         0.04633   -0.00353   -0.00861    0.01308
C6    1    0.676303    0.387961    0.251401    11.00000    0.07625    0.04963 =
         0.06679   -0.00667   -0.00778    0.01633
AFIX  43
H6    2    0.696891    0.423318    0.297700    11.00000   -1.20000
AFIX   0
C7    1    0.812555    0.341740    0.199106    11.00000    0.07375    0.05473 =
         0.09238   -0.00123    0.00161    0.01045
AFIX  43
H7    2    0.926121    0.344281    0.210103    11.00000   -1.20000
AFIX   0
C8    1    0.367334    0.428120    0.291984    11.00000    0.07226    0.04826 =
         0.04996   -0.00311   -0.02271    0.00849
C11   1    0.316013    0.547309    0.399898    11.00000    0.06232    0.04067 =
         0.05328   -0.01087   -0.02110    0.01354
C12   1    0.264070    0.486269    0.470483    11.00000    0.08085    0.04565 =
         0.05011   -0.00311   -0.01754    0.00315
AFIX  43
H12   2    0.288282    0.416691    0.469993    11.00000   -1.20000
AFIX   0
C13   1    0.174130    0.527448    0.544142    11.00000    0.08903    0.05521 =
         0.05079   -0.00078   -0.01926   -0.00081
AFIX  43
H13   2    0.134341    0.484614    0.593150    11.00000   -1.20000
AFIX   0
C14   1    0.142726    0.626152    0.547181    11.00000    0.06067    0.06477 =
         0.04587   -0.01038   -0.00935    0.00232
AFIX  43
H14   2    0.081855    0.652311    0.597945    11.00000   -1.20000
AFIX   0
C15   1    0.200467    0.690849    0.474706    11.00000    0.04641    0.05001 =
         0.05088   -0.01241   -0.01512    0.01119
C17   1    0.117551    0.835230    0.562215    11.00000    0.06017    0.06773 =
         0.04917   -0.02698   -0.01122    0.02296
AFIX  23
H17A  2    0.027464    0.790547    0.595549    11.00000   -1.20000
H17B  2    0.064316    0.901359    0.553087    11.00000   -1.20000
AFIX   0
C18   1    0.261210    0.846073    0.611607    11.00000    0.07254    0.06532 =
         0.05848   -0.01961   -0.02419    0.01090
AFIX  23
H18A  2    0.355866    0.886256    0.576594    11.00000   -1.20000
H18B  2    0.307863    0.779356    0.625283    11.00000   -1.20000
AFIX   0
C19   1    0.191637    0.897164    0.693582    11.00000    0.11852    0.06649 =
         0.05268   -0.01595   -0.02432    0.01707
AFIX 137
H19A  2    0.157621    0.965907    0.679745    11.00000   -1.50000
H19B  2    0.281375    0.897843    0.727875    11.00000   -1.50000
H19C  2    0.091331    0.860481    0.725659    11.00000   -1.50000
AFIX   0
C20   1    0.233610    0.856814    0.409623    11.00000    0.04189    0.04367 =
         0.05490   -0.01401   -0.01525    0.01445
C21   1    0.249999    0.961216    0.420065    11.00000    0.05263    0.05264 =
         0.07057   -0.02641   -0.01859    0.01491
AFIX  43
H21   2    0.231656    0.985295    0.475322    11.00000   -1.20000
AFIX   0
C22   1    0.290943    1.024226    0.352181    11.00000    0.05600    0.04333 =
         0.07986   -0.01571   -0.01419    0.01216
AFIX  43
H22   2    0.312134    1.091973    0.360549    11.00000   -1.20000
AFIX   0
C23   1    0.304796    0.995215    0.266902    11.00000    0.04397    0.04933 =
         0.06854   -0.00195   -0.00615    0.01357
C24   1    0.330939    1.067763    0.198387    11.00000    0.06978    0.03366 =
         0.09690    0.00178   -0.01052    0.00817
AFIX  43
H24   2    0.348041    1.135517    0.208398    11.00000   -1.20000
AFIX   0
C25   1    0.331926    1.041549    0.117592    11.00000    0.07257    0.06110 =
         0.06908    0.01411   -0.00581    0.01134
AFIX  43
H25   2    0.349625    1.090691    0.071553    11.00000   -1.20000
AFIX   0
C26   1    0.306749    0.942207    0.103545    11.00000    0.05699    0.06224 =
         0.06063    0.00236   -0.01368    0.01186
AFIX  43
H26   2    0.304922    0.923877    0.047700    11.00000   -1.20000
AFIX   0
C27   1    0.284323    0.869714    0.169906    11.00000    0.05250    0.05098 =
         0.05524   -0.00196   -0.01410    0.01055
AFIX  43
H27   2    0.263829    0.802700    0.158969    11.00000   -1.20000
AFIX   0
C28   1    0.291131    0.892822    0.252865    11.00000    0.04571    0.04602 =
         0.05793   -0.00200   -0.00767    0.01788
C29   1    0.274188    0.818567    0.326534    11.00000    0.03619    0.04352 =
         0.05039   -0.00807   -0.01265    0.01065
C30   1    0.310640    0.716700    0.321655    11.00000    0.03451    0.04515 =
         0.05170   -0.00964   -0.01290    0.01170
C31   1    0.380917    0.676555    0.237145    11.00000    0.04739    0.04662 =
         0.03915   -0.00960   -0.01171    0.01864
C32   1    0.267969    0.626936    0.194516    11.00000    0.05049    0.03746 =
         0.04890   -0.00756   -0.01840    0.01396
C33   1    0.089649    0.615039    0.230926    11.00000    0.05877    0.04005 =
         0.04916   -0.00949   -0.02136    0.01554
AFIX  43
H33   2    0.045677    0.637786    0.285625    11.00000   -1.20000
AFIX   0
C34   1   -0.018693    0.570830    0.187210    11.00000    0.05799    0.05073 =
         0.05751   -0.00511   -0.02013    0.00273
AFIX  43
H34   2   -0.136832    0.562360    0.212477    11.00000   -1.20000
AFIX   0
C35   1    0.042562    0.537903    0.105609    11.00000    0.06508    0.05731 =
         0.06157   -0.01127   -0.02496    0.00632
AFIX  43
H35   2   -0.033331    0.506767    0.076223    11.00000   -1.20000
AFIX   0
C36   1    0.212084    0.551047    0.068930    11.00000    0.07419    0.05022 =
         0.05088   -0.01896   -0.02394    0.01295
AFIX  43
H36   2    0.253013    0.528803    0.013768    11.00000   -1.20000
AFIX   0
C37   1    0.327761    0.596935    0.111162    11.00000    0.05996    0.04900 =
         0.04906   -0.01086   -0.01898    0.01632
C38   1    0.501797    0.617513    0.073001    11.00000    0.05497    0.06307 =
         0.04456   -0.01391   -0.00721    0.01736
AFIX  43
H38   2    0.544526    0.597948    0.017122    11.00000   -1.20000
AFIX   0
C39   1    0.609559    0.664712    0.114475    11.00000    0.03990    0.06630 =
         0.04295   -0.00519    0.00327    0.01367
AFIX  43
H39   2    0.725261    0.677628    0.086991    11.00000   -1.20000
AFIX   0
C40   1    0.550571    0.694717    0.198269    11.00000    0.04129    0.04671 =
         0.04366   -0.00700   -0.00810    0.01266
C42   1    0.800650    0.804204    0.196296    11.00000    0.05750    0.06023 =
         0.06439   -0.00508   -0.01498    0.01088
AFIX  23
H42A  2    0.873513    0.767530    0.151038    11.00000   -1.20000
H42B  2    0.873568    0.821697    0.236712    11.00000   -1.20000
AFIX   0
C43   1    0.733814    0.900556    0.156700    11.00000    0.06882    0.06394 =
         0.08761   -0.00086   -0.01000    0.01725
AFIX  23
H43A  2    0.659451    0.882674    0.117059    11.00000   -1.20000
H43B  2    0.661713    0.937184    0.202233    11.00000   -1.20000
AFIX   0
C44   1    0.872041    0.967544    0.110354    11.00000    0.08027    0.07627 =
         0.08911    0.01154   -0.00887    0.01106
AFIX 137
H44A  2    0.940984    0.933035    0.063427    11.00000   -1.50000
H44B  2    0.946081    0.986041    0.149138    11.00000   -1.50000
H44C  2    0.820574    1.027907    0.087812    11.00000   -1.50000
AFIX   0

F2    5    0.166271    0.115511    0.565383    11.00000    0.09512    0.05450 =
         0.10235   -0.01280   -0.01973    0.00417
F3    5    0.280229    0.228680    0.462870    11.00000    0.10845    0.08047 =
         0.05851   -0.01231   -0.01864    0.01604
F4    5    0.145729    0.278438    0.590569    11.00000    0.07075    0.06545 =
         0.07523   -0.02174   -0.01681    0.02408
F5    5    0.403019    0.200504    0.577731    11.00000    0.05431    0.14671 =
         0.09033   -0.04684   -0.03198    0.03228
B1    3    0.252215    0.206895    0.549604    11.00000    0.04617    0.04771 =
         0.06304   -0.01160   -0.01577    0.01513
HKLF 4


REM  jb791_dcm_tol_a.res in P-1
REM R1 =  0.0721 for    3293 Fo > 4sig(Fo)  and  0.1321 for all    6353 data
REM    454 parameters refined using      1 restraints

END

WGHT      0.1124      0.6473

REM Highest difference peak  0.437,  deepest hole -0.420,  1-sigma level  0.074
Q1    1   0.2910  0.1034  0.5713  11.00000  0.05    0.44
Q2    1   0.8307  0.2551  0.0529  11.00000  0.05    0.40
Q3    1   0.3776  0.2811  0.5613  11.00000  0.05    0.38
Q4    1   0.2998  0.6684  0.4563  11.00000  0.05    0.33
Q5    1   0.0798  0.4201  0.2970  11.00000  0.05    0.31
Q6    1   0.5900  0.7800  0.2848  11.00000  0.05    0.30
Q7    1   0.3019  0.2636  0.6060  11.00000  0.05    0.29
Q8    1   0.3746  0.6769  0.2800  11.00000  0.05    0.28
Q9    1   0.9919  0.1425  0.0808  11.00000  0.05    0.28
Q10   1   0.3293  0.5867  0.1668  11.00000  0.05    0.27
Q11   1   0.3209  0.6987  0.3738  11.00000  0.05    0.26
Q12   1   0.2941  0.1532  0.4718  11.00000  0.05    0.26
Q13   1   0.4129  0.7204  0.2089  11.00000  0.05    0.26
Q14   1   0.4088  0.3998  0.2428  11.00000  0.05    0.26
Q15   1   0.8017  0.7018  0.2512  11.00000  0.05    0.26
Q16   1   0.2696  0.4999  0.4221  11.00000  0.05    0.26
Q17   1   0.8451  0.8689  0.1575  11.00000  0.05    0.25
Q18   1   0.1477  0.6742  0.3942  11.00000  0.05    0.25
Q19   1   0.3225  0.7047  0.2672  11.00000  0.05    0.25
Q20   1   0.2965  0.7770  0.4794  11.00000  0.05    0.25
;
_shelx_res_checksum              79681
_olex2_submission_special_instructions 'No special instructions were received'
_oxdiff_exptl_absorpt_empirical_details 
;
Empirical correction (ABSPACK) includes:
- Absorption correction using spherical harmonics
- Frame scaling
;
_oxdiff_exptl_absorpt_empirical_full_max 1.411
_oxdiff_exptl_absorpt_empirical_full_min 0.670
